# Supplementary material for: Bis(1H-imidazole-κN 3)bis­(2-oxidopyridinium-3-carboxyl­ato-κ2 O 2,O 3)nickel(II)
Source: Acta Crystallogr Sect E Struct Rep Online. 2009 Jul 22;65(Pt 8):m977. doi: 10.1107/S1600536809028347 (PMC2977237; doi:10.1107/S1600536809028347)
Supplement: Supplementary file 2 [file e-65-0m977-Isup2.hkl]

#
# h,k,l, Fc-squared, Fo-squared, sigma(Fo-squared) and status flag
#
data_I
_shelx_title ' P in C2/c'
_shelx_refln_list_code          4
_shelx_F_calc_maximum      282.83
_exptl_crystal_F_000       968.00
_reflns_d_resolution_high  0.8107
 
loop_
 _symmetry_equiv_pos_as_xyz
 'x, y, z'
 '-x, y, -z+1/2'
 'x+1/2, y+1/2, z'
 '-x+1/2, y+1/2, -z+1/2'
 '-x, -y, -z'
 'x, -y, z-1/2'
 '-x+1/2, -y+1/2, -z'
 'x+1/2, -y+1/2, z-1/2'
 
_cell_length_a    16.5603
_cell_length_b     9.9687
_cell_length_c    12.7981
_cell_angle_alpha  90.000
_cell_angle_beta  111.203
_cell_angle_gamma  90.000
 
_shelx_F_squared_multiplier     1.000
 
loop_
 _refln_index_h
 _refln_index_k
 _refln_index_l
 _refln_F_squared_calc
 _refln_F_squared_meas
 _refln_F_squared_sigma
 _refln_observed_status
   2   0   0    58278.79    51503.52    914.19 o
   4   0   0    79990.22    73557.63    878.59 o
   6   0   0    10637.71    11483.55    505.37 o
   8   0   0    11984.80    10975.49    126.85 o
  10   0   0    17882.00    18432.48    155.90 o
  12   0   0     1001.22     1121.86     24.10 o
  14   0   0       54.69       64.66      8.89 o
   1   1   0     5597.61     6019.77     45.47 o
   3   1   0      206.40      259.66      5.65 o
   5   1   0    30631.51    31621.11    225.24 o
   7   1   0       14.74       75.27     30.47 o
   9   1   0     7123.12     7062.90    125.08 o
  11   1   0      993.09      919.63     16.86 o
  13   1   0      114.19      105.24      8.72 o
  15   1   0     1121.81     1058.13     27.77 o
  17   1   0       56.62       86.59     18.00 o
   0   2   0      721.42      831.56     18.47 o
   2   2   0    12478.02    12825.64     94.63 o
   4   2   0     6827.61     7139.93     57.54 o
   6   2   0    10149.27    10201.86     81.60 o
   8   2   0     7863.63     7786.05     59.14 o
  10   2   0       71.40       61.33      4.92 o
  12   2   0      422.69      408.45     13.46 o
  14   2   0     1953.50     1909.55     37.38 o
  16   2   0     1417.25     1428.57     34.61 o
  18   2   0      358.20      406.44     27.58 o
   1   3   0     8623.25     8768.02     68.78 o
   3   3   0     2005.64     2149.41     34.65 o
   5   3   0      524.42      484.22     10.79 o
   7   3   0      336.34      382.69      9.23 o
   9   3   0      506.08      516.43     11.71 o
  11   3   0      570.68      557.17     23.56 o
  13   3   0      504.46      442.58     18.66 o
  15   3   0      532.48      462.32     24.14 o
  17   3   0      107.84       97.52     15.14 o
   0   4   0     9910.69    10193.28    140.57 o
   2   4   0     9101.18     9085.85     73.76 o
   4   4   0    14937.88    14707.43    105.30 o
   6   4   0     5410.61     5409.74     44.27 o
   8   4   0     1051.13     1013.21     16.13 o
  10   4   0      471.44      467.66     15.56 o
  12   4   0       46.40       37.66      8.63 o
  14   4   0     1211.82     1248.66     31.90 o
  16   4   0     1240.84     1278.36     46.68 o
  18   4   0      467.31      498.45     39.94 o
   1   5   0      382.08      383.97      9.91 o
   3   5   0      847.15      832.49     13.50 o
   5   5   0      668.26      728.49     14.00 o
   7   5   0      914.23      926.82     16.04 o
   9   5   0      129.10      139.51     10.26 o
  11   5   0      112.70       93.45     10.87 o
  13   5   0       36.74       34.15      9.08 o
  15   5   0      183.28      139.68     15.21 o
  17   5   0        0.27        1.34     18.28 o
   0   6   0     7256.33     7079.88     70.21 o
   2   6   0     6427.25     6212.86     48.05 o
   4   6   0     1766.36     1705.04     22.28 o
   6   6   0     2193.22     2176.95     38.26 o
   8   6   0     1430.08     1456.38     29.15 o
  10   6   0      311.23      291.62     16.41 o
  12   6   0     1306.45     1314.70     33.04 o
  14   6   0      835.81      891.71     29.56 o
  16   6   0      728.03      707.64     38.49 o
   1   7   0        0.10        1.38      3.40 o
   3   7   0      202.19      213.59      9.18 o
   5   7   0     1026.58     1076.46     21.16 o
   7   7   0       47.93       40.15      7.49 o
   9   7   0      245.62      254.68     18.60 o
  11   7   0      163.99      163.69     19.40 o
  13   7   0        9.20       15.40      9.69 o
  15   7   0      421.34      354.45     35.41 o
   0   8   0    11459.13    11032.09    106.25 o
   2   8   0     4650.90     4628.81     49.64 o
   4   8   0     1036.45     1013.09     21.48 o
   6   8   0       64.08       85.35      9.45 o
   8   8   0       93.42       89.11     11.44 o
  10   8   0     1777.01     1694.40     43.44 o
  12   8   0      852.73      808.14     28.54 o
  14   8   0      163.11      176.88     27.83 o
   1   9   0      127.45      134.19     10.96 o
   3   9   0       43.94       53.36      8.13 o
   5   9   0      555.25      552.07     19.22 o
   7   9   0      539.25      519.07     21.93 o
   9   9   0      856.62      829.57     27.50 o
  11   9   0       16.41       14.41      9.49 o
   0  10   0      180.33      189.78     36.16 o
   2  10   0     1190.62     1209.53     27.90 o
   4  10   0     1376.26     1378.88     33.38 o
   6  10   0     1110.05     1125.32     39.24 o
   8  10   0     1163.31     1213.57     34.03 o
  10  10   0       40.87       50.04     17.55 o
   1  11   0        2.44        0.00      9.37 o
   3  11   0        0.33        1.96     13.32 o
   5  11   0      348.70      348.89     22.36 o
   7  11   0       22.51        4.14      9.45 o
   0  12   0     2523.75     2782.71     87.48 o
   2  12   0      940.10     1016.81     53.69 o
   4  12   0      172.97      179.26     39.22 o
 -17   1   1      129.61      168.39     28.66 o
 -15   1   1      713.63      745.28     26.86 o
 -13   1   1     4514.98     4330.56     42.90 o
 -11   1   1     3889.02     3929.90     34.03 o
  -9   1   1      150.45      208.33     10.95 o
  -7   1   1      312.88      249.09     12.09 o
  -5   1   1    31267.60    31075.29    221.51 o
  -3   1   1    36086.42    35655.30    393.74 o
  -1   1   1    15309.00    16417.60    144.21 o
   1   1   1    11883.77    12269.76     98.52 o
   3   1   1    13999.27    13651.33    100.27 o
   5   1   1     3665.99     3591.11     33.75 o
   7   1   1      313.72      377.25      9.27 o
   9   1   1      786.57      734.92     12.78 o
  11   1   1     7901.90     7862.43     64.04 o
  13   1   1     3854.15     3785.83     75.25 o
  15   1   1      291.99      346.65     35.19 o
  17   1   1      162.31      155.76     22.13 o
 -18   2   1      151.67      124.41     19.16 o
 -16   2   1        5.53        0.00      7.30 o
 -14   2   1      390.51      381.65     17.99 o
 -12   2   1        1.58        2.24      4.20 o
 -10   2   1      249.05      276.90      9.26 o
  -8   2   1       52.89       29.83      4.03 o
  -6   2   1        4.57        0.00      2.47 o
  -4   2   1     4144.61     4377.19     38.21 o
  -2   2   1       44.92       87.60     11.27 o
   0   2   1     5128.69     5325.02     42.52 o
   2   2   1      264.26      254.18     12.38 o
   4   2   1      142.43      157.23      5.37 o
   6   2   1      376.87      443.06      9.30 o
   8   2   1      161.48      223.24      7.65 o
  10   2   1      159.97      182.38      8.47 o
  12   2   1        0.33        0.00      4.43 o
  14   2   1        6.54        4.32      6.78 o
  16   2   1       76.10       80.59     14.07 o
  18   2   1        0.00        4.61     16.57 o
 -17   3   1      749.29      729.13     27.02 o
 -15   3   1     1307.70     1342.25     33.08 o
 -13   3   1      104.82      127.81     10.63 o
 -11   3   1       87.81      107.60      8.80 o
  -9   3   1     2419.76     2548.41     26.48 o
  -7   3   1    15763.38    15824.40    106.13 o
  -5   3   1    27472.13    27616.74    215.95 o
  -3   3   1    15581.21    16135.07    120.22 o
  -1   3   1      472.37      359.34     19.82 o
   1   3   1     3375.11     3118.95     29.51 o
   3   3   1     8517.18     8577.87     87.04 o
   5   3   1     2063.55     2094.36     22.18 o
   7   3   1     4883.85     4859.76     40.84 o
   9   3   1     5342.70     5277.00     54.52 o
  11   3   1      548.72      592.35     19.45 o
  13   3   1      384.26      418.26     18.52 o
  15   3   1     1372.24     1372.19     33.77 o
  17   3   1      785.40      903.47     38.20 o
 -18   4   1       26.56       42.70     15.87 o
 -16   4   1       24.00       19.19      9.58 o
 -14   4   1        2.70        4.48      7.46 o
 -12   4   1      583.49      570.86     18.17 o
 -10   4   1        1.47        0.00      3.72 o
  -8   4   1     1824.53     1904.47     23.97 o
  -6   4   1       38.48       24.80      3.59 o
  -4   4   1     3805.07     3876.48     33.13 o
  -2   4   1     2330.99     2333.46     26.08 o
   0   4   1     4000.28     4345.67     43.15 o
   2   4   1     2795.24     2930.37     29.88 o
   4   4   1     2311.20     2371.58     23.46 o
   6   4   1     3408.70     3414.80     31.58 o
   8   4   1      459.98      482.67     15.28 o
  10   4   1      575.48      562.15     18.82 o
  12   4   1       43.95       55.17      8.95 o
  14   4   1       17.53       12.33      8.54 o
  16   4   1        0.09       10.01     10.15 o
 -17   5   1      482.05      515.32     28.52 o
 -15   5   1      377.89      396.39     21.24 o
 -13   5   1      557.65      567.38     22.19 o
 -11   5   1      571.71      595.39     18.69 o
  -9   5   1     1339.83     1355.25     23.70 o
  -7   5   1     4620.48     4322.67     40.79 o
  -5   5   1     6060.22     5798.63     47.81 o
  -3   5   1     5507.34     5288.63     40.99 o
  -1   5   1     6301.16     6324.87     52.86 o
   1   5   1    12599.72    12690.80     93.68 o
   3   5   1     7851.62     7595.94     57.50 o
   5   5   1      300.95      269.04     10.80 o
   7   5   1      142.71      132.05      8.10 o
   9   5   1     1891.47     1831.87     35.19 o
  11   5   1     2594.46     2588.98     45.23 o
  13   5   1     1019.56      996.97     29.25 o
  15   5   1      365.87      390.28     21.45 o
 -16   6   1       34.13       33.05     13.77 o
 -14   6   1        3.59        1.42      7.67 o
 -12   6   1      107.89      105.69     12.68 o
 -10   6   1       99.86      116.28     14.38 o
  -8   6   1       49.34       60.72      7.54 o
  -6   6   1       41.43       50.92      6.66 o
  -4   6   1      313.62      368.30      9.66 o
  -2   6   1       40.73       42.64      4.64 o
   0   6   1     2253.72     2458.79     23.75 o
   2   6   1       73.73       90.88      5.30 o
   4   6   1      563.33      606.35     13.23 o
   6   6   1      141.12      143.36      8.60 o
   8   6   1       82.59      101.44     10.61 o
  10   6   1      327.76      321.47     17.14 o
  12   6   1        8.62       13.96      8.42 o
  14   6   1       44.78       36.45     10.75 o
  16   6   1       24.86       37.73     45.17 o
 -15   7   1      516.11      544.28     37.17 o
 -13   7   1      628.51      621.43     38.85 o
 -11   7   1      265.78      272.45     17.19 o
  -9   7   1      456.50      494.38     17.84 o
  -7   7   1     5343.08     5329.64     55.57 o
  -5   7   1     5046.56     4998.88     51.69 o
  -3   7   1      178.93      146.35      7.36 o
  -1   7   1     3322.21     3248.87     31.60 o
   1   7   1    13348.31    13140.86     88.75 o
   3   7   1     4581.75     4444.11     39.62 o
   5   7   1       30.17       26.88      6.65 o
   7   7   1      290.82      282.62     16.48 o
   9   7   1      637.88      651.44     36.52 o
  11   7   1     4473.82     4537.60     67.22 o
  13   7   1     1885.06     1908.73     43.51 o
  15   7   1      234.41      214.99     29.88 o
 -14   8   1       42.66       26.40     17.34 o
 -12   8   1      210.59      201.31     17.33 o
 -10   8   1       78.00       94.42     12.78 o
  -8   8   1      526.82      556.95     21.61 o
  -6   8   1      459.09      444.06     17.25 o
  -4   8   1      106.85      103.80      9.07 o
  -2   8   1     1255.70     1204.81     24.84 o
   0   8   1        2.77        3.00      4.39 o
   2   8   1     4392.10     4381.19     44.21 o
   4   8   1      607.40      642.21     18.64 o
   6   8   1     1509.17     1434.40     32.35 o
   8   8   1      219.80      186.22     14.93 o
  10   8   1      140.32      118.38     13.60 o
  12   8   1      117.50       99.01     18.29 o
 -13   9   1      609.79      601.10     68.51 o
 -11   9   1      161.70      168.05     15.80 o
  -9   9   1       98.10       87.78     15.71 o
  -7   9   1      501.63      525.02     21.66 o
  -5   9   1     2588.85     2610.34     38.19 o
  -3   9   1     4990.36     4978.88     55.01 o
  -1   9   1     1720.36     1776.90     31.99 o
   1   9   1      486.52      461.55     15.53 o
   3   9   1     1037.53     1080.64     34.01 o
   5   9   1      945.65      974.62     27.52 o
   7   9   1     1200.64     1204.80     31.78 o
   9   9   1      715.91      762.01     27.11 o
  11   9   1      101.88      100.21     17.32 o
 -10  10   1       41.74       24.77     11.83 o
  -8  10   1        2.10        7.90      9.00 o
  -6  10   1      737.81      689.52     25.19 o
  -4  10   1      524.84      522.44     19.95 o
  -2  10   1      229.91      212.21     14.04 o
   0  10   1      327.31      348.86     39.80 o
   2  10   1        8.03        7.63     12.08 o
   4  10   1      178.65      185.91     18.37 o
   6  10   1       17.96       14.25      8.73 o
   8  10   1        3.35       19.88      8.65 o
  10  10   1       71.46       28.61     22.42 o
  -7  11   1      435.79      446.03     27.39 o
  -5  11   1     1686.29     1837.27     82.80 o
  -3  11   1     2360.11     2501.21     48.48 o
  -1  11   1      603.69      601.10     28.70 o
   1  11   1       31.59       39.87     16.98 o
   3  11   1      254.98      256.65     30.89 o
   5  11   1      879.39      938.52     29.83 o
   7  11   1      522.01      519.59     27.11 o
  -4  12   1        0.10        0.00     19.35 o
  -2  12   1       78.49       93.07     23.35 o
   0  12   1       46.27       50.75     20.57 o
   2  12   1      291.70      346.12     50.23 o
 -18   0   2       14.81        0.00     14.03 o
 -16   0   2      145.47      180.65     19.28 o
 -14   0   2     3917.09     3715.41     68.84 o
 -12   0   2     9056.69     8697.43    115.20 o
 -10   0   2     3308.10     3138.47     39.99 o
  -8   0   2      514.36      694.54     26.13 o
  -6   0   2     7192.80     7345.64     86.49 o
  -4   0   2    24491.66    24105.98    243.71 o
  -2   0   2    10486.00    10684.46    138.09 o
   0   0   2    35422.70    35994.11    490.66 o
   2   0   2      470.22      540.15     13.77 o
   4   0   2     4417.46     4338.44     71.09 o
   6   0   2     4530.61     4443.43     51.34 o
   8   0   2     1271.15     1131.92     23.29 o
  10   0   2     5967.18     5898.32     71.34 o
  12   0   2     2233.46     2192.55     46.01 o
  14   0   2      356.10      349.78     25.96 o
  16   0   2      750.86      791.65     54.29 o
 -19   1   2       37.83       42.62     22.38 o
 -17   1   2       75.54       78.49     16.06 o
 -15   1   2       56.72       59.07      7.53 o
 -13   1   2      282.29      308.49     13.57 o
 -11   1   2       26.23       20.51      3.74 o
  -9   1   2      314.84      361.32     13.56 o
  -7   1   2     1033.16     1140.47     17.14 o
  -5   1   2      156.89      187.65      5.98 o
  -3   1   2    41545.00    40339.62    464.29 o
  -1   1   2        9.42        3.72      3.85 o
   1   1   2    23759.50    23650.45    279.06 o
   3   1   2     1386.83     1325.96     16.35 o
   5   1   2      531.54      532.13     15.91 o
   7   1   2     1910.41     2166.52     24.47 o
   9   1   2      334.51      378.73      9.79 o
  11   1   2      299.04      297.63     10.53 o
  13   1   2       34.85       21.12      6.84 o
  15   1   2        4.53        0.00      9.58 o
  17   1   2       16.22        0.00     11.20 o
 -18   2   2     1452.38     1425.41     58.93 o
 -16   2   2      440.60      436.16     20.23 o
 -14   2   2       24.37       16.68      5.81 o
 -12   2   2      271.27      240.24     10.20 o
 -10   2   2     2924.15     2889.13     28.86 o
  -8   2   2    15119.55    15379.08     97.54 o
  -6   2   2    20463.12    20253.06    150.74 o
  -4   2   2    27267.06    27112.19    215.53 o
  -2   2   2    23466.22    23145.16    194.49 o
   0   2   2     3964.87     4147.25     35.07 o
   2   2   2      680.69      677.32     12.27 o
   4   2   2     6760.38     6637.33     54.74 o
   6   2   2     4002.01     3725.66     34.25 o
   8   2   2     3423.60     3423.21     30.71 o
  10   2   2     1805.04     1877.08     26.81 o
  12   2   2     4226.77     4153.26     46.18 o
  14   2   2     2192.24     2058.56     49.95 o
  16   2   2      132.51      156.61     22.93 o
 -19   3   2       41.19       36.25     17.82 o
 -17   3   2       74.47       47.46     11.76 o
 -15   3   2      411.46      379.32     17.00 o
 -13   3   2       80.11       84.93      7.96 o
 -11   3   2      332.14      322.95     11.26 o
  -9   3   2        4.57        1.89      3.81 o
  -7   3   2      151.79      145.16      5.53 o
  -5   3   2     1809.80     1900.22     26.86 o
  -3   3   2     3551.74     3879.08     38.45 o
  -1   3   2     6175.17     6619.12     54.58 o
   1   3   2     2192.35     2381.15     24.13 o
   3   3   2     3270.78     3508.63     37.98 o
   5   3   2      968.66     1087.28     16.11 o
   7   3   2      419.09      454.21      9.32 o
   9   3   2       16.14       36.80      5.55 o
  11   3   2       10.52       11.66      5.28 o
  13   3   2      144.29      126.05     12.32 o
  15   3   2        3.66        9.57      9.67 o
  17   3   2        0.04        0.00     16.14 o
 -18   4   2      138.68      145.78     16.66 o
 -16   4   2      520.13      520.25     23.44 o
 -14   4   2     1076.78     1098.95     31.11 o
 -12   4   2      647.00      672.34     17.80 o
 -10   4   2     3547.74     3625.74     38.46 o
  -8   4   2     1786.07     1559.73     21.81 o
  -6   4   2     4116.86     4023.59     37.21 o
  -4   4   2    27759.49    28078.89    178.81 o
  -2   4   2    10410.16    10543.80     84.31 o
   0   4   2      140.13       64.42      7.04 o
   2   4   2      288.92      423.96      8.77 o
   4   4   2     5272.25     5083.88     45.27 o
   6   4   2    12992.27    12589.73     88.37 o
   8   4   2     5370.94     5233.70     50.45 o
  10   4   2     1322.00     1337.74     26.10 o
  12   4   2      100.26      104.34     11.73 o
  14   4   2      507.28      512.06     22.08 o
  16   4   2      488.23      460.25     29.56 o
 -17   5   2        6.40        6.17     10.03 o
 -15   5   2      144.50      135.08     14.79 o
 -13   5   2      367.83      369.21     16.80 o
 -11   5   2       32.74       41.77      7.18 o
  -9   5   2      888.63      878.69     17.48 o
  -7   5   2      560.69      512.65     13.71 o
  -5   5   2     1121.56     1080.23     14.76 o
  -3   5   2      644.99      824.29     13.61 o
  -1   5   2       16.65       11.38      3.31 o
   1   5   2      917.94     1071.71     16.52 o
   3   5   2        7.66       20.58      4.31 o
   5   5   2        3.91        4.01      3.56 o
   7   5   2       39.30       51.93      6.34 o
   9   5   2        1.82        0.00      5.54 o
  11   5   2       66.55       94.40     11.57 o
  13   5   2       24.86       17.10      8.75 o
  15   5   2       15.34       17.12     10.20 o
 -16   6   2       23.28       38.33     11.89 o
 -14   6   2        5.85        7.18      8.98 o
 -12   6   2     1755.22     1749.62     38.22 o
 -10   6   2     2638.33     2634.64     37.07 o
  -8   6   2     4948.49     4973.99     52.36 o
  -6   6   2     2982.86     2924.50     33.00 o
  -4   6   2     1719.90     1643.20     20.28 o
  -2   6   2     9490.08     9133.40     65.03 o
   0   6   2     6477.74     6523.18     57.53 o
   2   6   2     1975.59     1943.06     22.33 o
   4   6   2      301.41      283.31      9.76 o
   6   6   2      359.02      322.13     13.15 o
   8   6   2      648.40      668.98     26.19 o
  10   6   2     1753.54     1719.46     56.25 o
  12   6   2     4605.17     4799.94     75.64 o
  14   6   2     1466.29     1456.07     38.33 o
 -15   7   2        5.27        0.00     10.01 o
 -13   7   2        0.69        0.00      8.67 o
 -11   7   2      449.97      445.41     20.90 o
  -9   7   2      250.51      245.32     12.68 o
  -7   7   2      965.67      945.29     20.81 o
  -5   7   2       96.54       76.33      7.73 o
  -3   7   2       20.78       23.21      4.56 o
  -1   7   2       27.95       15.56      4.09 o
   1   7   2       74.04       74.05      6.17 o
   3   7   2      568.26      601.14     14.06 o
   5   7   2      982.21     1025.25     25.59 o
   7   7   2      460.20      449.72     18.96 o
   9   7   2      656.56      595.67     22.56 o
  11   7   2       83.28       75.13     11.68 o
  13   7   2      409.27      407.65     22.14 o
 -14   8   2      118.83      152.42     26.79 o
 -12   8   2     1146.58     1078.50     32.08 o
 -10   8   2     3853.80     3901.69     60.83 o
  -8   8   2      569.33      555.84     18.05 o
  -6   8   2       13.40       12.22      6.06 o
  -4   8   2     1997.21     1917.32     30.12 o
  -2   8   2     7641.88     7648.21     76.37 o
   0   8   2     4968.53     5032.81     45.04 o
   2   8   2       69.59       59.35      6.30 o
   4   8   2      156.57      148.19     12.22 o
   6   8   2     3738.42     3631.41     55.00 o
   8   8   2     1820.36     1915.92     40.37 o
  10   8   2      611.05      619.54     24.77 o
  12   8   2      172.40      153.83     22.76 o
 -13   9   2        4.02       13.77     13.58 o
 -11   9   2      126.90       88.69     12.97 o
  -9   9   2      116.49      111.09     13.14 o
  -7   9   2       44.56       50.22      8.79 o
  -5   9   2      125.77      117.75     10.59 o
  -3   9   2     1252.05     1286.41     27.63 o
  -1   9   2      489.58      536.62     16.92 o
   1   9   2      286.62      298.59     14.70 o
   3   9   2      289.17      287.44     15.96 o
   5   9   2      122.19      135.24     13.07 o
   7   9   2      461.42      439.00     20.89 o
   9   9   2      235.55      233.12     17.66 o
  11   9   2       35.45       17.42     15.19 o
 -10  10   2       47.22       53.99     12.14 o
  -8  10   2     2681.90     2645.33     50.26 o
  -6  10   2     3721.35     3718.61     76.12 o
  -4  10   2     2161.49     2191.94     39.08 o
  -2  10   2      516.70      518.36     20.52 o
   0  10   2        7.00        2.12      8.86 o
   2  10   2      595.61      602.88     46.62 o
   4  10   2      596.17      605.86     23.28 o
   6  10   2      557.89      589.72     24.32 o
   8  10   2     1505.85     1491.53     41.87 o
  -9  11   2      192.75      207.20     23.40 o
  -7  11   2       10.34        8.72     10.16 o
  -5  11   2       23.36       37.62      9.60 o
  -3  11   2        0.22        0.00      7.71 o
  -1  11   2      169.62      194.88     22.52 o
   1  11   2       10.33        0.00     12.49 o
   3  11   2       65.91       64.39     16.43 o
   5  11   2      599.13      653.18     33.73 o
   7  11   2      101.36      123.28     18.11 o
  -4  12   2     1081.68     1328.05     48.57 o
  -2  12   2      344.53      357.95     29.03 o
   0  12   2      327.90      277.28     47.27 o
   2  12   2      176.51      210.43     42.47 o
 -19   1   3      174.66      158.35     22.50 o
 -17   1   3      529.29      543.55     22.63 o
 -15   1   3      477.92      518.35     15.53 o
 -13   1   3      993.36      984.68     19.00 o
 -11   1   3     4978.76     4852.62     41.75 o
  -9   1   3    15047.67    14855.03     95.53 o
  -7   1   3    16803.78    16589.72    116.87 o
  -5   1   3      190.21      120.86      6.28 o
  -3   1   3      398.90      471.20      8.61 o
  -1   1   3    20938.91    21749.46    177.97 o
   1   1   3    15908.34    16436.03    132.20 o
   3   1   3     1721.51     1560.94     17.70 o
   5   1   3     3896.42     3821.77     32.16 o
   7   1   3     6407.40     6259.66     49.56 o
   9   1   3     3624.67     3593.30     42.16 o
  11   1   3     1902.19     1939.81     33.76 o
  13   1   3     1233.11     1281.35     28.86 o
  15   1   3      721.44      770.27     48.11 o
  17   1   3      164.74      161.31     24.34 o
 -18   2   3        5.65       16.38     14.91 o
 -16   2   3      100.05       99.20     10.13 o
 -14   2   3       68.87       78.27      7.96 o
 -12   2   3      580.66      622.62     15.02 o
 -10   2   3      123.35      158.03      8.01 o
  -8   2   3      549.20      622.57     10.91 o
  -6   2   3      181.60      187.09      8.52 o
  -4   2   3      782.43      716.17     16.14 o
  -2   2   3     1116.15     1092.50     15.84 o
   0   2   3      614.58      461.60      8.39 o
   2   2   3     1519.15     1438.75     18.96 o
   4   2   3       21.36       38.29      4.41 o
   6   2   3      297.11      311.23      7.62 o
   8   2   3      141.74      153.05      8.82 o
  10   2   3        0.51        0.73      4.54 o
  12   2   3       20.11       14.19      6.71 o
  14   2   3       88.05       87.78     12.68 o
  16   2   3        3.36        0.00     13.21 o
 -19   3   3      296.68      327.57     29.26 o
 -17   3   3      695.52      730.80     38.15 o
 -15   3   3     1506.47     1544.34     35.79 o
 -13   3   3      133.67      149.68     11.85 o
 -11   3   3      189.28      184.95      9.26 o
  -9   3   3     8716.71     8505.41     67.24 o
  -7   3   3    20127.08    20124.99    133.02 o
  -5   3   3    15864.25    16055.01    124.36 o
  -3   3   3     3049.97     2896.78     32.06 o
  -1   3   3      161.63      191.62      6.49 o
   1   3   3     1969.77     1877.28     26.11 o
   3   3   3     4023.16     3839.39     34.91 o
   5   3   3     2938.17     2693.79     30.05 o
   7   3   3    10121.90     9859.10     84.98 o
   9   3   3     8116.06     8252.46     71.80 o
  11   3   3      687.72      708.18     17.99 o
  13   3   3       41.34       31.19     10.91 o
  15   3   3      215.30      205.47     20.82 o
 -18   4   3      223.77      198.29     18.05 o
 -16   4   3      119.74      121.57     17.82 o
 -14   4   3      308.10      285.22     14.41 o
 -12   4   3      418.87      422.67     13.66 o
 -10   4   3      378.80      409.95     12.63 o
  -8   4   3     3306.04     3357.79     35.23 o
  -6   4   3        0.30        0.68      3.53 o
  -4   4   3     6179.87     6847.26     49.05 o
  -2   4   3        5.17        4.57      2.90 o
   0   4   3     2862.49     3181.94     30.63 o
   2   4   3       61.83       91.24      5.58 o
   4   4   3      263.04      380.64      9.52 o
   6   4   3      680.34      721.06     15.64 o
   8   4   3      116.19      110.66      8.04 o
  10   4   3       60.28       55.34      7.33 o
  12   4   3       39.68       31.43      8.71 o
  14   4   3        8.63        0.00     10.21 o
  16   4   3       42.63       16.54     42.43 o
 -17   5   3      223.12      195.79     17.84 o
 -15   5   3      418.45      418.12     21.46 o
 -13   5   3     1630.53     1639.01     32.83 o
 -11   5   3     3734.88     3738.84     57.93 o
  -9   5   3     4031.25     4004.10     41.81 o
  -7   5   3     2015.51     1887.27     25.21 o
  -5   5   3     2518.10     2423.58     27.80 o
  -3   5   3     8187.70     8011.27     57.24 o
  -1   5   3     4857.24     4884.61     41.47 o
   1   5   3      204.34      169.19      6.47 o
   3   5   3      490.30      418.26     10.84 o
   5   5   3     5252.52     5087.50     50.45 o
   7   5   3     7392.51     7400.63     66.76 o
   9   5   3     3063.59     2964.15     41.87 o
  11   5   3      637.73      661.16     25.34 o
  13   5   3      264.50      291.20     19.79 o
  15   5   3      192.61      223.26     27.49 o
 -16   6   3        0.95        0.00      9.47 o
 -14   6   3        5.64        9.24      8.35 o
 -12   6   3       15.64       10.77      6.81 o
 -10   6   3        1.00        2.65      5.68 o
  -8   6   3       28.72       39.86      8.20 o
  -6   6   3       23.85       41.20     10.11 o
  -4   6   3      172.04      177.94      8.29 o
  -2   6   3       26.12       37.46      4.58 o
   0   6   3     1564.79     1663.98     20.34 o
   2   6   3        0.53        6.28      3.96 o
   4   6   3      256.96      289.15     12.74 o
   6   6   3        1.07        0.00      4.34 o
   8   6   3        4.20        1.22      5.85 o
  10   6   3        9.11        3.20      6.60 o
  12   6   3        3.16        5.51      8.55 o
  14   6   3        9.27        0.00     13.10 o
 -15   7   3       57.14       50.08     12.94 o
 -13   7   3     2229.51     2128.91     45.08 o
 -11   7   3     3529.11     3503.52     54.21 o
  -9   7   3      956.38      944.49     22.20 o
  -7   7   3     1140.34     1136.02     25.83 o
  -5   7   3     2406.01     2404.54     30.72 o
  -3   7   3     1708.53     1633.13     24.03 o
  -1   7   3     3211.42     3161.55     34.38 o
   1   7   3     3505.93     3475.65     34.04 o
   3   7   3     1261.14     1249.31     22.29 o
   5   7   3      834.51      824.04     20.66 o
   7   7   3      433.77      439.99     19.35 o
   9   7   3     1559.72     1573.60     36.58 o
  11   7   3     2790.41     2784.50     52.31 o
  13   7   3      464.01      432.53     40.46 o
 -14   8   3       84.92       88.01     16.22 o
 -12   8   3      344.93      368.20     20.88 o
 -10   8   3      278.10      261.18     14.45 o
  -8   8   3      151.07      144.23     11.30 o
  -6   8   3     1009.07     1032.70     22.77 o
  -4   8   3       47.31       30.47      5.96 o
  -2   8   3     1333.74     1278.73     24.22 o
   0   8   3       72.26       55.32      6.60 o
   2   8   3       45.56       42.53      8.20 o
   4   8   3      254.53      248.97     18.66 o
   6   8   3        2.27        0.37      7.01 o
   8   8   3      748.18      740.04     27.98 o
  10   8   3       65.33       63.26     13.34 o
  12   8   3       48.03       66.87     19.38 o
 -13   9   3      209.42      209.37     29.14 o
 -11   9   3       41.70       33.84     12.05 o
  -9   9   3     1249.13     1248.35     27.93 o
  -7   9   3     4637.48     4502.66     59.11 o
  -5   9   3     3112.95     2943.48     44.93 o
  -3   9   3      123.06      163.22     12.41 o
  -1   9   3      223.86      201.35     11.96 o
   1   9   3      627.30      613.29     26.96 o
   3   9   3     4067.65     4090.63     58.98 o
   5   9   3     1872.68     1859.16     39.13 o
   7   9   3      809.41      771.34     27.22 o
   9   9   3      644.84      663.65     29.20 o
  11   9   3      320.17      307.90     32.59 o
 -10  10   3      121.16      143.75     23.93 o
  -8  10   3        6.81        9.08      7.57 o
  -6  10   3      517.76      470.81     20.25 o
  -4  10   3      395.91      432.53     18.84 o
  -2  10   3       24.19       14.52      7.85 o
   0  10   3      119.26      109.37     17.38 o
   2  10   3        4.84        3.88     10.42 o
   4  10   3       89.50       80.81     11.78 o
   6  10   3       50.48       57.23     11.47 o
   8  10   3        5.65       12.18     12.02 o
  -9  11   3     1421.73     1495.19     61.52 o
  -7  11   3     1050.12     1111.97     30.26 o
  -5  11   3      545.66      520.05     21.38 o
  -3  11   3      505.55      510.17     24.22 o
  -1  11   3      565.82      612.99     42.67 o
   1  11   3      413.62      463.70     67.36 o
   3  11   3      145.80      173.07     22.16 o
   5  11   3      314.82      362.04     36.66 o
  -2  12   3       97.13       70.39     27.77 o
   0  12   3      122.16      112.34     35.01 o
 -20   0   4      482.89      468.46     41.37 o
 -18   0   4       58.90       64.85     16.67 o
 -16   0   4      194.72      178.39     19.10 o
 -14   0   4     1221.30     1231.34     37.54 o
 -12   0   4    18032.92    17731.20    172.82 o
 -10   0   4    26509.21    24968.16    230.16 o
  -8   0   4      618.03      557.26     18.30 o
  -6   0   4     3312.86     3466.56     49.08 o
  -4   0   4      205.73      315.02     14.72 o
  -2   0   4     4402.85     4597.67     70.17 o
   0   0   4    28248.22    27833.79    420.94 o
   2   0   4     5506.54     5772.36     69.40 o
   4   0   4     9690.55     9999.73    119.13 o
   6   0   4     6392.64     6304.93     70.22 o
   8   0   4      690.38      639.95     21.95 o
  10   0   4     3743.69     3810.25     64.15 o
  12   0   4     2170.50     2169.13     60.96 o
  14   0   4      103.91      102.44     19.51 o
  16   0   4       76.45       67.48     29.88 o
 -19   1   4       23.85       11.13     11.37 o
 -17   1   4      151.74      125.16     12.64 o
 -15   1   4      148.57      156.84     13.42 o
 -13   1   4      228.11      207.49     10.01 o
 -11   1   4      137.41      134.57      7.92 o
  -9   1   4      622.16      647.51     13.60 o
  -7   1   4     1310.18     1324.00     16.77 o
  -5   1   4     7023.20     7123.91     60.02 o
  -3   1   4     9782.58     9809.60     77.10 o
  -1   1   4    15636.35    16155.95    119.68 o
   1   1   4       18.66       12.03      2.61 o
   3   1   4     1874.60     1825.74     18.41 o
   5   1   4     3423.12     3657.44     32.16 o
   7   1   4      524.59      531.07     16.72 o
   9   1   4      351.45      336.04     18.22 o
  11   1   4      239.31      227.29     13.20 o
  13   1   4       54.09       56.98     12.01 o
  15   1   4        9.18        1.04     10.14 o
 -20   2   4      269.19      273.95     53.92 o
 -18   2   4      718.07      783.52     28.99 o
 -16   2   4      783.72      798.29     20.19 o
 -14   2   4      639.42      662.01     24.61 o
 -12   2   4     2964.79     2850.15     33.92 o
 -10   2   4     4132.76     3856.52     38.65 o
  -8   2   4     6540.14     6315.30     47.48 o
  -6   2   4     3805.93     3695.17     32.28 o
  -4   2   4     3223.63     3331.92     33.07 o
  -2   2   4    14916.13    15359.60    149.83 o
   0   2   4     1950.33     1864.57     32.54 o
   2   2   4     8247.49     7993.99     81.40 o
   4   2   4    10031.81     9789.42     79.86 o
   6   2   4     5580.15     5402.00     45.11 o
   8   2   4     3638.00     3606.07     49.93 o
  10   2   4      435.41      471.31     17.29 o
  12   2   4      748.96      795.90     23.25 o
  14   2   4      759.80      791.53     32.93 o
  16   2   4      147.07      158.66     35.60 o
 -19   3   4       98.30      114.78     24.72 o
 -17   3   4      260.61      240.30     14.92 o
 -15   3   4      147.13      159.63     10.80 o
 -13   3   4        6.48        8.20      5.26 o
 -11   3   4     1804.88     1938.54     27.00 o
  -9   3   4     1160.17     1223.40     19.75 o
  -7   3   4     3822.03     4097.36     38.46 o
  -5   3   4      293.39      283.49      6.76 o
  -3   3   4      157.51      249.67     19.73 o
  -1   3   4       44.59       34.92      4.16 o
   1   3   4       15.48       39.22      3.21 o
   3   3   4      739.67      878.77     15.43 o
   5   3   4      349.66      358.56     11.04 o
   7   3   4      131.24      129.80      8.24 o
   9   3   4       64.75       60.64      7.09 o
  11   3   4      103.26       99.88     11.64 o
  13   3   4       26.88       15.82      8.91 o
  15   3   4       24.63        7.76     11.08 o
 -18   4   4       67.13       83.05     14.35 o
 -16   4   4     2207.19     2326.75     38.89 o
 -14   4   4     4037.32     4090.06     46.92 o
 -12   4   4      169.70      168.62     10.07 o
 -10   4   4      840.06      817.04     17.38 o
  -8   4   4     5286.48     5009.91     46.76 o
  -6   4   4    15844.07    16468.88    113.30 o
  -4   4   4    11783.84    11788.42     91.54 o
  -2   4   4     4212.73     4855.86     44.33 o
   0   4   4      974.63     1440.14     17.53 o
   2   4   4     6589.31     6443.21     61.48 o
   4   4   4    14837.15    15127.13    120.57 o
   6   4   4     9991.18     9906.05     81.70 o
   8   4   4     3087.83     2949.04     38.96 o
  10   4   4      985.42      935.67     20.89 o
  12   4   4       58.60       38.16     17.68 o
  14   4   4       75.04       79.94     27.71 o
 -17   5   4       58.79       65.56     14.59 o
 -15   5   4        9.11       16.65      7.79 o
 -13   5   4      193.99      198.24     13.11 o
 -11   5   4      143.70      157.64      9.83 o
  -9   5   4     1531.70     1625.26     25.01 o
  -7   5   4     1367.27     1456.08     22.22 o
  -5   5   4     1478.18     1631.35     22.53 o
  -3   5   4       19.60        4.06      3.22 o
  -1   5   4      287.87      428.41     16.03 o
   1   5   4      192.76      177.37      7.49 o
   3   5   4     2038.56     2161.34     28.26 o
   5   5   4      578.64      578.56     14.88 o
   7   5   4      584.35      554.33     15.53 o
   9   5   4      692.34      692.92     21.09 o
  11   5   4       42.73       32.70      9.15 o
  13   5   4      321.04      321.56     21.85 o
 -16   6   4      282.49      319.28     21.69 o
 -14   6   4      831.57      744.91     22.47 o
 -12   6   4     3216.30     3134.42     43.86 o
 -10   6   4     1048.43     1083.85     21.53 o
  -8   6   4     2350.93     2398.16     31.44 o
  -6   6   4     2507.95     2456.31     30.58 o
  -4   6   4       98.65       86.66      8.02 o
  -2   6   4     2699.54     2621.10     27.32 o
   0   6   4     7665.10     7805.07     62.26 o
   2   6   4     7631.01     7486.30     66.06 o
   4   6   4     2145.43     2074.12     31.81 o
   6   6   4      331.29      330.65     16.29 o
   8   6   4     1235.17     1257.58     30.80 o
  10   6   4     1547.81     1541.09     36.47 o
  12   6   4      662.81      707.24     26.43 o
  14   6   4       86.29       72.50     20.60 o
 -15   7   4      179.17      225.19     26.51 o
 -13   7   4       17.44       14.07      8.27 o
 -11   7   4        0.09        0.00      6.37 o
  -9   7   4      574.10      596.61     18.13 o
  -7   7   4        6.93        0.00      4.38 o
  -5   7   4       82.41       58.63      7.52 o
  -3   7   4      584.08      576.28     15.75 o
  -1   7   4        3.20        0.95      4.26 o
   1   7   4      761.80      744.32     17.18 o
   3   7   4        3.93        8.48      5.03 o
   5   7   4       19.52       17.21      6.20 o
   7   7   4       16.30       11.15      7.63 o
   9   7   4      138.35      148.39     14.17 o
  11   7   4       44.44       35.61     10.09 o
  13   7   4       20.84       14.26     27.14 o
 -14   8   4      711.62      697.28     31.92 o
 -12   8   4     1373.24     1325.10     30.33 o
 -10   8   4     3077.48     3053.84     44.43 o
  -8   8   4     1457.89     1512.84     29.19 o
  -6   8   4      330.08      380.52     15.10 o
  -4   8   4      262.90      275.82     12.88 o
  -2   8   4      630.99      547.74     16.49 o
   0   8   4     2618.39     2547.19     42.96 o
   2   8   4     1084.03     1112.21     22.50 o
   4   8   4     1510.23     1437.57     29.02 o
   6   8   4     3161.41     3087.08     52.00 o
   8   8   4     1265.34     1318.60     41.27 o
  10   8   4      495.47      523.63     24.24 o
 -13   9   4       17.13        0.00     20.50 o
 -11   9   4      117.78      144.16     13.10 o
  -9   9   4      222.54      220.74     14.37 o
  -7   9   4       58.70       74.72     17.12 o
  -5   9   4      317.04      352.12     16.79 o
  -3   9   4      468.94      442.87     25.44 o
  -1   9   4        0.44        0.00      6.72 o
   1   9   4        9.42        4.24      7.26 o
   3   9   4       29.77       30.62      9.04 o
   5   9   4      193.17      179.90     15.30 o
   7   9   4       84.97       88.53     12.57 o
   9   9   4      286.29      273.24     24.26 o
 -10  10   4      329.64      338.02     17.59 o
  -8  10   4      529.08      542.89     21.85 o
  -6  10   4     1184.91     1232.77     30.34 o
  -4  10   4     1786.47     1791.27     35.87 o
  -2  10   4      425.52      433.14     27.40 o
   0  10   4        9.86        9.09     11.55 o
   2  10   4     1548.14     1533.49     50.73 o
   4  10   4     2337.71     2321.98     66.03 o
   6  10   4      556.58      484.94     25.36 o
   8  10   4      360.03      371.60     34.82 o
  -7  11   4      104.85      129.00     13.47 o
  -5  11   4       42.94       28.91      8.93 o
  -3  11   4      159.89      129.65     15.34 o
  -1  11   4       11.72        5.98     20.72 o
   1  11   4       35.71       61.32     15.98 o
   3  11   4        4.27        9.35     14.19 o
   5  11   4      137.09      182.14     44.17 o
 -19   1   5       30.35       44.54     11.94 o
 -17   1   5      334.43      361.55     23.08 o
 -15   1   5     2344.62     2255.33     38.34 o
 -13   1   5     5612.98     5414.01     63.49 o
 -11   1   5     2894.71     2793.24     38.16 o
  -9   1   5     1390.44     1376.09     17.80 o
  -7   1   5     5856.86     5919.84     47.38 o
  -5   1   5      748.10      653.06     12.80 o
  -3   1   5      172.53      306.58      9.26 o
  -1   1   5    12798.88    13100.21    110.35 o
   1   1   5    35830.52    37647.90    247.40 o
   3   1   5    15833.52    16032.99    105.67 o
   5   1   5      914.30      821.74     19.55 o
   7   1   5      108.56       90.95      7.57 o
   9   1   5     2012.71     2003.04     38.34 o
  11   1   5     2530.47     2648.69     52.33 o
  13   1   5      326.73      308.96     19.87 o
  15   1   5       46.81       31.72     17.54 o
 -20   2   5       12.11       32.25     22.92 o
 -18   2   5      158.32      122.78     14.35 o
 -16   2   5      103.45      105.54      9.67 o
 -14   2   5      656.79      628.44     16.71 o
 -12   2   5        8.87       16.69      4.81 o
 -10   2   5      566.08      593.12     13.78 o
  -8   2   5      663.91      701.53     12.06 o
  -6   2   5      197.16      219.56      7.04 o
  -4   2   5     2964.10     2951.66     29.51 o
  -2   2   5     1076.41     1215.18     16.17 o
   0   2   5       93.57      113.44      5.33 o
   2   2   5     3308.60     3430.49     35.75 o
   4   2   5      103.34      108.14      5.90 o
   6   2   5     2634.56     2766.70     37.63 o
   8   2   5       23.38       21.53      6.23 o
  10   2   5     1075.76     1093.73     29.45 o
  12   2   5      130.46      149.51     12.88 o
  14   2   5      214.89      206.11     23.51 o
 -19   3   5      593.89      674.31     44.21 o
 -17   3   5      862.36      911.16     24.95 o
 -15   3   5     1838.21     1851.63     32.90 o
 -13   3   5     1641.27     1564.34     25.81 o
 -11   3   5     1650.81     1656.41     25.09 o
  -9   3   5      887.40      779.06     15.86 o
  -7   3   5      483.11      396.84     11.09 o
  -5   3   5    11974.16    12172.11     79.82 o
  -3   3   5    17439.00    17173.21    113.26 o
  -1   3   5      485.15      373.45      8.73 o
   1   3   5      618.31      460.86      9.60 o
   3   3   5     8094.62     8156.32     61.41 o
   5   3   5    11087.92    11019.22     87.49 o
   7   3   5     6133.66     6102.14     68.19 o
   9   3   5      436.09      421.95     16.87 o
  11   3   5       40.26       39.46      9.68 o
  13   3   5      225.47      257.05     24.06 o
  15   3   5      613.35      567.48     54.29 o
 -18   4   5       20.13       12.07      9.31 o
 -16   4   5        0.16        0.00      7.10 o
 -14   4   5      139.39      160.89     11.01 o
 -12   4   5       23.72       14.16      5.37 o
 -10   4   5      427.30      395.71     12.78 o
  -8   4   5       21.93       20.31      4.95 o
  -6   4   5     1630.56     1662.08     22.82 o
  -4   4   5        2.42        4.62      3.03 o
  -2   4   5      272.43      241.30     10.53 o
   0   4   5       87.41      136.02      6.17 o
   2   4   5       15.30       36.97      5.82 o
   4   4   5       83.79      105.97     10.78 o
   6   4   5      116.06      159.54      9.48 o
   8   4   5       29.74       29.14      6.44 o
  10   4   5       27.67       21.74     11.69 o
  12   4   5       24.98       19.61      9.25 o
  14   4   5       18.08        4.79     13.42 o
 -17   5   5     1044.56     1048.83     30.42 o
 -15   5   5      601.71      581.39     22.73 o
 -13   5   5      464.96      484.06     16.20 o
 -11   5   5     2340.43     2381.30     33.08 o
  -9   5   5     5802.91     5935.44     55.96 o
  -7   5   5     1789.69     1788.57     32.47 o
  -5   5   5       15.71       17.20      4.22 o
  -3   5   5     1714.16     1612.84     19.79 o
  -1   5   5    10523.49    10602.28     84.19 o
   1   5   5     6089.14     6056.05     55.60 o
   3   5   5     2031.61     2003.02     28.16 o
   5   5   5     3087.85     3018.48     37.50 o
   7   5   5     3104.21     3046.39     39.27 o
   9   5   5      784.47      781.95     20.01 o
  11   5   5       78.42       69.71     19.80 o
  13   5   5      285.35      282.75     29.77 o
 -16   6   5      152.98      155.76     13.90 o
 -14   6   5       24.60       30.77      8.61 o
 -12   6   5      347.95      325.98     15.66 o
 -10   6   5      105.33      100.34      8.77 o
  -8   6   5      147.43      149.46      9.47 o
  -6   6   5       80.84      102.65      7.78 o
  -4   6   5       37.15       35.80      5.58 o
  -2   6   5       62.26       60.43      6.07 o
   0   6   5       64.51       75.57      6.99 o
   2   6   5       38.06       37.12      5.93 o
   4   6   5      285.33      279.65     11.97 o
   6   6   5       11.31       12.41      5.70 o
   8   6   5      235.24      243.74     12.77 o
  10   6   5        9.72        2.02      7.80 o
  12   6   5       42.29       20.50     12.10 o
 -15   7   5      528.89      560.39     21.77 o
 -13   7   5     1068.98     1043.09     26.51 o
 -11   7   5     1706.65     1706.17     32.31 o
  -9   7   5     1486.69     1471.92     26.01 o
  -7   7   5      631.10      591.68     17.48 o
  -5   7   5       52.34       40.64      6.99 o
  -3   7   5      619.41      617.56     16.74 o
  -1   7   5     5642.10     5557.37     68.52 o
   1   7   5     6295.49     6089.08     59.60 o
   3   7   5     3400.60     3249.53     40.73 o
   5   7   5     2213.76     2175.49     33.50 o
   7   7   5      149.03      178.68     14.78 o
   9   7   5       15.69       20.40      8.91 o
  11   7   5      500.47      526.38     32.41 o
 -14   8   5        5.45        2.89      7.85 o
 -12   8   5       71.61       68.56     10.65 o
 -10   8   5       16.20       17.95      7.67 o
  -8   8   5      151.90      162.81     12.58 o
  -6   8   5       26.42       16.01      6.27 o
  -4   8   5       15.16       12.03      6.40 o
  -2   8   5        0.30        7.23      6.84 o
   0   8   5       35.55       11.59      7.57 o
   2   8   5       59.27       45.64      7.53 o
   4   8   5        3.47        2.55      6.08 o
   6   8   5        2.44        0.00      8.58 o
   8   8   5       94.84       78.32     12.80 o
  10   8   5        0.32        0.00      9.88 o
 -13   9   5      336.92      321.46     23.88 o
 -11   9   5      744.64      748.29     23.31 o
  -9   9   5     1200.66     1156.96     27.75 o
  -7   9   5      696.61      730.92     24.42 o
  -5   9   5      460.42      493.38     20.46 o
  -3   9   5      996.06     1021.70     28.71 o
  -1   9   5     1047.37     1031.49     28.98 o
   1   9   5     1022.38     1017.58     29.16 o
   3   9   5     1295.16     1304.66     37.92 o
   5   9   5     1077.96     1197.65     32.95 o
   7   9   5     1148.26     1121.70     33.13 o
   9   9   5      465.59      459.48     37.48 o
 -10  10   5        1.84        0.00      8.83 o
  -8  10   5      124.40      114.61     12.74 o
  -6  10   5       13.99       29.05      8.72 o
  -4  10   5        0.37        0.00      8.59 o
  -2  10   5       23.17       11.78      8.44 o
   0  10   5       96.11       86.52     12.69 o
   2  10   5        0.46        0.00     11.19 o
   4  10   5        0.43        0.00     12.50 o
   6  10   5       44.09       45.83     13.90 o
  -7  11   5       88.86       77.84     12.97 o
  -5  11   5      382.02      385.03     24.34 o
  -3  11   5     1096.61     1142.85     39.37 o
  -1  11   5     1098.25     1143.37     44.10 o
   1  11   5      662.08      794.42     65.66 o
   3  11   5      265.55      233.03     46.61 o
 -20   0   6      267.49      307.91     52.07 o
 -18   0   6       61.36      104.64     18.47 o
 -16   0   6       35.63       34.88     12.05 o
 -14   0   6     3303.93     3208.73     64.64 o
 -12   0   6     8306.58     7887.82     93.04 o
 -10   0   6     3916.85     3758.51     45.68 o
  -8   0   6       71.67      126.49      9.79 o
  -6   0   6      100.46       32.66      6.29 o
  -4   0   6    17132.60    18098.76    195.44 o
  -2   0   6    26465.91    28800.88    297.48 o
   0   0   6    12637.32    12821.83    147.19 o
   2   0   6      255.45      174.10     12.39 o
   4   0   6     2713.80     2684.56     47.02 o
   6   0   6     5197.36     5355.64     78.28 o
   8   0   6      366.78      381.94     25.44 o
  10   0   6      566.93      560.50     32.26 o
  12   0   6      720.27      722.35     52.26 o
  14   0   6      646.87      658.55     59.38 o
 -19   1   6      336.65      295.94     19.06 o
 -17   1   6       37.76       25.39      8.76 o
 -15   1   6      656.24      642.71     20.93 o
 -13   1   6      460.04      494.17     15.06 o
 -11   1   6      105.69      120.30     10.23 o
  -9   1   6     2155.84     2288.59     24.64 o
  -7   1   6     1172.49     1239.52     16.29 o
  -5   1   6       79.29       83.39      5.35 o
  -3   1   6     2775.48     3036.86     33.30 o
  -1   1   6     1792.67     2024.57     22.90 o
   1   1   6      156.18      202.51      7.24 o
   3   1   6      308.94      315.60      9.71 o
   5   1   6      342.83      368.83     12.25 o
   7   1   6      909.38      906.43     27.75 o
   9   1   6      164.05      134.08     12.74 o
  11   1   6      793.22      731.28     26.77 o
  13   1   6       46.60       61.97     14.40 o
 -20   2   6      213.23      270.95     50.37 o
 -18   2   6     1418.56     1428.46     34.34 o
 -16   2   6     2878.90     2833.71     48.07 o
 -14   2   6     1057.82     1065.54     21.70 o
 -12   2   6      550.08      545.86     14.51 o
 -10   2   6      231.36      200.82      9.96 o
  -8   2   6     3056.40     2959.69     34.15 o
  -6   2   6     5102.14     5025.16     40.75 o
  -4   2   6     1621.40     1633.24     21.85 o
  -2   2   6     9730.32     9549.56     73.71 o
   0   2   6    11755.82    11815.79     81.70 o
   2   2   6    13518.61    13807.45     95.10 o
   4   2   6     3467.61     3437.23     37.15 o
   6   2   6      477.55      410.28     13.81 o
   8   2   6     1211.29     1193.22     27.06 o
  10   2   6      256.96      221.71     14.31 o
  12   2   6      264.56      318.83     28.07 o
  14   2   6      519.28      574.10     31.22 o
 -19   3   6       28.95       16.48     14.89 o
 -17   3   6        0.23        0.00      6.66 o
 -15   3   6       16.00        7.86      6.25 o
 -13   3   6      258.97      244.87     11.81 o
 -11   3   6        8.49        7.12      4.42 o
  -9   3   6     1030.68      957.14     20.05 o
  -7   3   6       45.58       45.12      5.54 o
  -5   3   6      417.60      438.05      9.79 o
  -3   3   6      596.96      640.99     16.86 o
  -1   3   6        2.26        0.00      2.28 o
   1   3   6      306.96      334.33     10.45 o
   3   3   6     1874.62     1975.03     35.49 o
   5   3   6      118.49      142.83     10.24 o
   7   3   6      678.87      645.19     18.24 o
   9   3   6       52.44       73.29     11.28 o
  11   3   6        0.02        1.72      6.89 o
  13   3   6        5.24        8.50     11.66 o
 -18   4   6      363.91      380.54     19.22 o
 -16   4   6     1077.50     1122.23     27.17 o
 -14   4   6     1631.46     1645.44     28.75 o
 -12   4   6      128.82      138.19      9.77 o
 -10   4   6     1039.73     1047.52     26.77 o
  -8   4   6     1683.53     1739.31     25.22 o
  -6   4   6     6383.88     6245.32     54.16 o
  -4   4   6    16396.41    15331.42     99.53 o
  -2   4   6     1961.05     1889.00     22.85 o
   0   4   6     2128.61     2199.03     27.91 o
   2   4   6     3980.25     4027.08     42.42 o
   4   4   6     2059.13     1955.09     28.23 o
   6   4   6     1712.14     1587.76     28.87 o
   8   4   6     1272.27     1229.68     24.35 o
  10   4   6     1077.92     1208.24     29.92 o
  12   4   6      385.35      427.04     23.21 o
 -17   5   6      173.91      159.20     15.31 o
 -15   5   6       28.22       30.49      8.63 o
 -13   5   6       10.44        6.24      6.01 o
 -11   5   6        0.04        1.48      5.02 o
  -9   5   6       92.49       98.81      8.18 o
  -7   5   6      469.81      503.07     13.81 o
  -5   5   6      403.24      396.37     14.12 o
  -3   5   6      144.74      204.10      7.93 o
  -1   5   6      729.12      754.57     16.18 o
   1   5   6        8.55        4.92      4.38 o
   3   5   6      108.87      119.02      8.49 o
   5   5   6      281.45      293.29     14.29 o
   7   5   6       23.75       11.36      5.73 o
   9   5   6       35.46       26.77      7.43 o
  11   5   6      184.17      155.48     19.26 o
  13   5   6       37.81       32.50     24.30 o
 -16   6   6       88.49       89.39     11.71 o
 -14   6   6      781.34      731.97     22.94 o
 -12   6   6     4420.18     4470.60     51.45 o
 -10   6   6      633.38      611.53     17.28 o
  -8   6   6       34.07       47.40      6.83 o
  -6   6   6      717.17      683.91     17.62 o
  -4   6   6     1173.67     1083.67     21.48 o
  -2   6   6     5047.44     5008.83     55.43 o
   0   6   6     5890.87     5965.88     63.62 o
   2   6   6     8205.68     7934.60     72.33 o
   4   6   6     4816.04     4647.33     51.51 o
   6   6   6       50.00       20.33      6.56 o
   8   6   6      280.16      249.31     13.63 o
  10   6   6      558.17      532.64     25.82 o
  12   6   6     1741.62     1791.07     90.70 o
 -15   7   6        0.45        0.00      8.39 o
 -13   7   6        9.06        0.00      7.29 o
 -11   7   6       18.03       12.39      6.86 o
  -9   7   6      606.42      567.02     22.85 o
  -7   7   6       90.85       94.90      9.29 o
  -5   7   6        8.79        2.67      5.32 o
  -3   7   6      376.98      329.28     16.47 o
  -1   7   6       79.26       58.35      9.38 o
   1   7   6     1068.76     1010.76     22.65 o
   3   7   6      147.54      120.02      9.75 o
   5   7   6      168.06      163.09     11.57 o
   7   7   6      293.23      271.68     15.88 o
   9   7   6        9.87        9.07      8.89 o
  11   7   6      477.86      577.74     82.10 o
 -14   8   6     1033.22     1020.83     30.69 o
 -12   8   6      777.16      836.91     24.46 o
 -10   8   6      526.69      495.84     19.15 o
  -8   8   6      397.06      438.19     16.12 o
  -6   8   6     1330.58     1338.04     27.08 o
  -4   8   6     2703.67     2541.74     45.50 o
  -2   8   6     1553.41     1479.04     34.08 o
   0   8   6     2006.55     2030.09     40.48 o
   2   8   6     1128.44     1180.81     24.96 o
   4   8   6      832.47      848.28     22.08 o
   6   8   6      937.58      988.10     33.42 o
   8   8   6      236.09      230.70     18.17 o
 -13   9   6      208.50      191.92     18.30 o
 -11   9   6      189.53      213.15     15.36 o
  -9   9   6      512.01      489.88     25.41 o
  -7   9   6      524.24      490.70     20.42 o
  -5   9   6      299.19      251.37     17.08 o
  -3   9   6     1498.28     1441.85     35.17 o
  -1   9   6       28.27       18.68      8.79 o
   1   9   6      445.93      419.19     21.16 o
   3   9   6      211.25      195.48     18.04 o
   5   9   6      146.20      164.56     15.71 o
   7   9   6        7.56        0.00     10.57 o
 -10  10   6      104.74      130.13     15.07 o
  -8  10   6      310.37      276.89     17.52 o
  -6  10   6      643.62      632.40     28.98 o
  -4  10   6     1229.84     1281.35     34.41 o
  -2  10   6     1400.39     1432.18     36.63 o
   0  10   6      650.84      714.31     28.69 o
   2  10   6     1017.38     1081.15     45.90 o
   4  10   6      559.33      545.69     63.23 o
  -7  11   6       37.14       34.52     25.56 o
  -5  11   6       97.37       63.20     21.55 o
  -3  11   6        0.18        0.00     10.28 o
  -1  11   6        6.76        1.73     11.50 o
   1  11   6        0.70        0.00     18.98 o
 -19   1   7      880.44      870.13     28.98 o
 -17   1   7      763.12      738.98     25.42 o
 -15   1   7      131.03      143.44     12.28 o
 -13   1   7      778.08      802.22     20.44 o
 -11   1   7     3334.10     3124.02     42.18 o
  -9   1   7     4076.72     4002.66     36.42 o
  -7   1   7     2778.53     2699.94     27.21 o
  -5   1   7     2628.86     2461.47     24.81 o
  -3   1   7    11468.06    11694.68     77.42 o
  -1   1   7    13807.37    14475.75     98.70 o
   1   1   7     2995.60     2969.70     35.45 o
   3   1   7     1671.75     1589.49     34.36 o
   5   1   7     2319.04     2200.60     35.46 o
   7   1   7      497.67      483.34     17.73 o
   9   1   7      203.81      199.77     15.72 o
  11   1   7      929.14     1031.06     32.32 o
  13   1   7     1138.58     1239.83     46.40 o
 -20   2   7        1.94        0.00     14.65 o
 -18   2   7       25.09       14.82      8.82 o
 -16   2   7       45.15       55.60      9.98 o
 -14   2   7       30.44       35.23      6.75 o
 -12   2   7        1.05        2.76      4.67 o
 -10   2   7      561.01      604.38     15.69 o
  -8   2   7      616.63      620.31     13.75 o
  -6   2   7     1522.38     1637.61     20.00 o
  -4   2   7     1710.57     1762.28     21.78 o
  -2   2   7     1201.07     1353.66     17.07 o
   0   2   7      146.32      165.73      7.12 o
   2   2   7      343.65      411.94     10.81 o
   4   2   7       10.59        6.32      5.07 o
   6   2   7      176.86      202.69     14.27 o
   8   2   7       52.25       28.05      7.55 o
  10   2   7       96.52       91.89     12.59 o
  12   2   7        0.93        0.00      9.89 o
 -19   3   7      872.28      909.45     35.50 o
 -17   3   7     1896.37     1922.61     39.79 o
 -15   3   7      883.09      908.81     23.68 o
 -13   3   7        7.95        0.21      4.99 o
 -11   3   7      750.97      777.58     17.78 o
  -9   3   7     3470.08     3403.66     37.81 o
  -7   3   7     2070.80     1972.46     25.94 o
  -5   3   7     8954.60     8958.64     64.35 o
  -3   3   7    16701.85    16620.42    113.42 o
  -1   3   7     3961.45     3885.96     33.97 o
   1   3   7      493.99      420.67     17.72 o
   3   3   7      729.94      735.51     19.68 o
   5   3   7     2278.30     2248.25     34.34 o
   7   3   7     2813.36     2866.41     48.95 o
   9   3   7      644.58      672.61     33.05 o
  11   3   7      246.25      257.91     16.75 o
  13   3   7      577.32      571.01     42.80 o
 -18   4   7      186.57      191.45     22.48 o
 -16   4   7        6.19        6.75      6.82 o
 -14   4   7      201.95      209.83     12.33 o
 -12   4   7      254.20      247.16     13.42 o
 -10   4   7        2.13        5.23      4.63 o
  -8   4   7     1017.42     1067.09     19.93 o
  -6   4   7     1182.50     1214.40     20.29 o
  -4   4   7      216.26      235.05      8.52 o
  -2   4   7      449.84      453.33     10.61 o
   0   4   7       85.58       80.78      6.89 o
   2   4   7       47.92       33.00      5.69 o
   4   4   7      545.77      526.72     15.47 o
   6   4   7        8.35        3.87      7.15 o
   8   4   7      189.36      181.22     13.85 o
  10   4   7        3.62        4.09      7.24 o
  12   4   7       23.67       29.67     17.59 o
 -17   5   7      165.17      163.05     14.57 o
 -15   5   7      881.95      835.66     22.36 o
 -13   5   7     1551.06     1631.91     29.41 o
 -11   5   7      752.74      757.10     19.21 o
  -9   5   7      433.41      438.46     14.54 o
  -7   5   7     1787.94     1688.33     26.73 o
  -5   5   7     4749.88     4591.02     45.27 o
  -3   5   7     7371.32     7444.18     66.67 o
  -1   5   7     7812.48     7812.13     69.06 o
   1   5   7     2072.04     2010.73     32.52 o
   3   5   7       61.01       65.96      8.47 o
   5   5   7      124.35      135.93     10.22 o
   7   5   7     1317.60     1326.38     27.23 o
   9   5   7     1683.05     1729.36     42.87 o
  11   5   7      462.35      460.80     50.88 o
 -16   6   7       56.72       43.84     10.19 o
 -14   6   7        1.85        0.34      6.41 o
 -12   6   7      329.33      324.23     15.82 o
 -10   6   7      336.70      338.76     20.48 o
  -8   6   7       50.11       47.97      7.12 o
  -6   6   7      629.53      618.63     15.88 o
  -4   6   7       13.58       10.48      5.88 o
  -2   6   7      724.55      687.66     23.65 o
   0   6   7        2.66        6.75      5.18 o
   2   6   7      323.99      315.60     13.31 o
   4   6   7      191.96      179.91     11.93 o
   6   6   7      572.91      536.85     18.20 o
   8   6   7       22.25       31.76      7.80 o
  10   6   7      163.53      139.10     22.96 o
 -15   7   7      114.86      116.47     13.09 o
 -13   7   7      682.36      721.69     31.97 o
 -11   7   7     1528.79     1516.11     28.77 o
  -9   7   7     1872.79     1847.38     30.44 o
  -7   7   7     1001.36      992.69     25.24 o
  -5   7   7      146.39      189.50     12.90 o
  -3   7   7     1310.02     1333.59     33.64 o
  -1   7   7     6580.52     6056.57     76.69 o
   1   7   7     4429.72     4288.38     49.87 o
   3   7   7      591.21      610.67     18.47 o
   5   7   7       96.84      115.05     10.41 o
   7   7   7       77.70       87.33     10.33 o
   9   7   7      504.34      573.08     39.67 o
 -14   8   7        1.32       10.60      9.58 o
 -12   8   7       28.65       27.58      9.06 o
 -10   8   7      227.44      215.32     13.00 o
  -8   8   7        1.58        0.00      6.59 o
  -6   8   7      252.06      193.47     19.69 o
  -4   8   7        5.94       12.09      8.08 o
  -2   8   7      634.63      568.72     22.95 o
   0   8   7      421.39      389.64     20.00 o
   2   8   7       14.14       13.89      8.99 o
   4   8   7      684.23      585.91     23.47 o
   6   8   7       44.15       22.56      9.51 o
   8   8   7      329.62      333.53     28.29 o
 -13   9   7       19.80       21.55     12.88 o
 -11   9   7       35.61       28.67      9.08 o
  -9   9   7      524.54      538.81     22.35 o
  -7   9   7     1996.80     1997.60     42.98 o
  -5   9   7     2875.38     2729.15     50.76 o
  -3   9   7     1493.30     1442.11     36.23 o
  -1   9   7      396.08      480.66     25.66 o
   1   9   7      454.28      496.32     23.57 o
   3   9   7      637.77      668.77     26.86 o
   5   9   7      329.76      367.24     31.63 o
 -10  10   7       18.27        4.55     10.56 o
  -8  10   7      135.40      184.51     22.09 o
  -6  10   7       46.53       44.43     12.24 o
  -4  10   7       23.06       10.15      8.99 o
  -2  10   7        1.60       12.52      8.92 o
   0  10   7      126.80      130.75     15.41 o
   2  10   7       17.79       15.86     16.07 o
  -3  11   7      884.80      894.76    104.00 o
 -20   0   8      458.50      444.35     57.17 o
 -18   0   8      322.76      319.14     26.97 o
 -16   0   8       74.70       84.90     15.51 o
 -14   0   8     1022.48      935.03     34.32 o
 -12   0   8      725.08      597.57     25.76 o
 -10   0   8     2314.31     2288.97     40.68 o
  -8   0   8    11136.39    11182.21    103.97 o
  -6   0   8     8803.79     9258.53     88.34 o
  -4   0   8     2819.27     2650.75     72.77 o
  -2   0   8     1630.66     1451.73     28.17 o
   0   0   8     7906.38     7488.95     83.32 o
   2   0   8     4359.40     4385.56     68.93 o
   4   0   8      809.40      802.39     27.12 o
   6   0   8      160.67      157.03     19.10 o
   8   0   8       96.46       96.02     25.78 o
  10   0   8     1677.70     1694.07     59.43 o
  12   0   8     1560.43     1447.69     81.03 o
 -19   1   8      266.96      261.81     22.49 o
 -17   1   8       29.83       34.73      8.55 o
 -15   1   8      412.65      411.46     19.97 o
 -13   1   8      322.99      331.96     15.51 o
 -11   1   8        2.43        0.00      3.48 o
  -9   1   8     1263.27     1274.17     18.92 o
  -7   1   8        3.29        6.94      3.37 o
  -5   1   8      398.72      443.79     13.07 o
  -3   1   8      263.57      319.23      9.12 o
  -1   1   8      805.32      942.99     15.90 o
   1   1   8       32.47       35.07      8.03 o
   3   1   8     1053.18     1185.57     22.69 o
   5   1   8       35.23       37.32      7.58 o
   7   1   8       11.27       24.05      8.63 o
   9   1   8       11.72        8.15      8.34 o
  11   1   8       23.13        0.00     11.04 o
 -18   2   8       67.48       90.76     12.88 o
 -16   2   8      489.14      547.46     28.83 o
 -14   2   8     1094.13     1087.23     27.42 o
 -12   2   8     2245.54     2271.29     31.64 o
 -10   2   8     1381.69     1373.88     22.65 o
  -8   2   8     5403.58     5277.11     48.87 o
  -6   2   8    10523.20    10143.30     71.95 o
  -4   2   8     1373.76     1356.07     17.13 o
  -2   2   8      877.30      855.08     14.09 o
   0   2   8     3132.59     3130.20     35.63 o
   2   2   8     4893.65     4865.25     53.30 o
   4   2   8      638.73      555.99     20.52 o
   6   2   8      138.34      147.13     12.02 o
   8   2   8     2971.35     2986.33     48.60 o
  10   2   8     2361.06     2356.43     49.86 o
  12   2   8      336.55      341.02     44.61 o
 -19   3   8       64.17       46.45     24.17 o
 -17   3   8      405.26      435.78     21.21 o
 -15   3   8       59.48       61.96     11.29 o
 -13   3   8       12.47        5.78      5.85 o
 -11   3   8       44.08       39.29      6.72 o
  -9   3   8      139.66      155.25     10.16 o
  -7   3   8      220.86      218.43      9.81 o
  -5   3   8       56.91       48.51      5.18 o
  -3   3   8      121.47      135.44      6.87 o
  -1   3   8      267.36      268.28     11.17 o
   1   3   8     1114.83     1122.00     22.55 o
   3   3   8      350.27      372.14     13.26 o
   5   3   8     1200.95     1161.61     34.57 o
   7   3   8       53.98       38.56      9.10 o
   9   3   8      318.27      309.37     17.80 o
  11   3   8      343.92      366.60     26.04 o
 -18   4   8      694.74      734.48     28.77 o
 -16   4   8     2939.41     2968.36     42.87 o
 -14   4   8     1093.35     1136.17     25.56 o
 -12   4   8      981.84      979.02     21.74 o
 -10   4   8       78.84       77.24      9.41 o
  -8   4   8     7002.08     6766.90     61.31 o
  -6   4   8    15348.82    15105.67    109.99 o
  -4   4   8    12351.87    12088.59     97.39 o
  -2   4   8      404.89      378.42     12.43 o
   0   4   8      214.73      207.30     10.21 o
   2   4   8      797.72      833.40     18.89 o
   4   4   8      655.10      654.10     21.26 o
   6   4   8     1956.33     1905.88     37.42 o
   8   4   8     1272.13     1258.57     35.37 o
  10   4   8      441.03      509.02     22.45 o
 -17   5   8      208.06      216.39     21.70 o
 -15   5   8      164.95      176.59     12.88 o
 -13   5   8        2.41        0.09      5.92 o
 -11   5   8      635.13      652.84     18.53 o
  -9   5   8       66.81       58.90      7.84 o
  -7   5   8     4483.53     4470.53     47.08 o
  -5   5   8      186.88      203.55     10.95 o
  -3   5   8     3410.03     3349.64     50.59 o
  -1   5   8     1399.66     1381.32     24.01 o
   1   5   8       33.18       28.92      6.20 o
   3   5   8     2774.53     2755.28     44.10 o
   5   5   8      603.44      583.09     23.32 o
   7   5   8      295.11      276.27     16.60 o
   9   5   8      172.74      159.86     15.00 o
 -16   6   8       63.51       82.22     14.54 o
 -14   6   8       97.18       81.28     10.15 o
 -12   6   8     2912.41     2841.24     40.70 o
 -10   6   8     4131.01     4015.90     47.87 o
  -8   6   8     1934.82     1921.84     30.17 o
  -6   6   8       40.17       66.54      8.22 o
  -4   6   8       79.58       96.35     11.41 o
  -2   6   8     8280.89     8070.83     92.28 o
   0   6   8     4936.17     4849.44     55.10 o
   2   6   8       31.79       73.80     11.39 o
   4   6   8       41.06       39.64      7.67 o
   6   6   8      737.26      797.54     22.13 o
   8   6   8     2020.52     2155.39     43.49 o
 -15   7   8       12.83        0.00     10.38 o
 -13   7   8       13.00        7.92      8.19 o
 -11   7   8        0.24        0.00      6.44 o
  -9   7   8      133.10      147.51     12.08 o
  -7   7   8        4.51        2.61      6.42 o
  -5   7   8        4.01        2.09      6.97 o
  -3   7   8        0.70        9.92      7.46 o
  -1   7   8      363.37      332.02     18.50 o
   1   7   8      945.94      910.91     22.08 o
   3   7   8      315.20      290.71     14.58 o
   5   7   8      776.21      738.71     21.95 o
   7   7   8        9.36        8.01      7.68 o
 -14   8   8      394.06      437.77     27.41 o
 -12   8   8       91.52       91.78     15.64 o
 -10   8   8      381.73      373.65     19.68 o
  -8   8   8     1791.86     1816.19     41.19 o
  -6   8   8     3222.47     3083.35     53.93 o
  -4   8   8     2750.85     2581.94     49.05 o
  -2   8   8      459.95      490.70     22.33 o
   0   8   8      297.40      367.23     20.64 o
   2   8   8      457.69      450.49     22.39 o
   4   8   8      731.62      716.05     22.01 o
   6   8   8      692.95      686.38     26.55 o
 -11   9   8        1.46        0.00     13.11 o
  -9   9   8        8.05       14.72      8.69 o
  -7   9   8        0.15        0.00      8.05 o
  -5   9   8        3.69       11.83      8.37 o
  -3   9   8      134.96      113.04     13.91 o
  -1   9   8       28.05       15.51      9.74 o
   1   9   8      100.14      101.46     14.27 o
   3   9   8       14.09        8.65     11.38 o
  -8  10   8      804.31      801.57     47.51 o
  -6  10   8      730.01      721.61     31.78 o
  -4  10   8      681.29      659.96     45.83 o
  -2  10   8      655.64      597.32     39.35 o
   0  10   8      261.28      318.73     26.72 o
 -19   1   9      233.74      280.28     26.15 o
 -17   1   9       78.81       90.82     11.75 o
 -15   1   9      231.60      226.73     15.12 o
 -13   1   9     2308.32     2286.84     38.72 o
 -11   1   9     4678.44     4494.44     55.37 o
  -9   1   9     5372.04     5167.56     49.26 o
  -7   1   9     3734.13     3606.41     33.04 o
  -5   1   9      824.26      796.65     13.74 o
  -3   1   9     1109.62     1103.10     19.25 o
  -1   1   9     3558.79     3627.92     43.35 o
   1   1   9     3129.09     3097.94     40.02 o
   3   1   9     1688.00     1766.33     33.35 o
   5   1   9      909.39      849.83     23.91 o
   7   1   9      755.64      722.40     26.66 o
   9   1   9     1507.09     1505.31     45.85 o
  11   1   9     1072.97     1127.05     51.29 o
 -18   2   9        0.44        3.20      8.28 o
 -16   2   9      285.66      305.25     17.70 o
 -14   2   9        3.06        0.00      6.46 o
 -12   2   9       93.80      102.60      9.49 o
 -10   2   9      556.19      559.37     15.36 o
  -8   2   9       49.20       39.42      5.94 o
  -6   2   9     1315.15     1296.10     20.74 o
  -4   2   9      490.35      488.04     13.79 o
  -2   2   9      645.83      668.87     14.51 o
   0   2   9     2533.12     2583.99     34.12 o
   2   2   9        2.72        2.28      5.40 o
   4   2   9     2317.42     2290.09     39.78 o
   6   2   9      216.55      225.48     19.15 o
   8   2   9      645.94      675.33     27.39 o
  10   2   9      243.61      247.98     22.89 o
 -19   3   9      214.60      172.25     28.91 o
 -17   3   9      310.99      350.31     25.83 o
 -15   3   9      835.46      907.80     22.44 o
 -13   3   9     1257.82     1301.83     25.33 o
 -11   3   9     2178.44     2133.86     31.25 o
  -9   3   9     1647.73     1652.57     26.09 o
  -7   3   9     2194.99     2214.71     29.57 o
  -5   3   9     9407.74     9226.82     78.84 o
  -3   3   9     5999.21     5910.88     62.28 o
  -1   3   9       12.96       10.96      4.93 o
   1   3   9       45.13       31.45      9.90 o
   3   3   9     1131.79     1175.06     37.17 o
   5   3   9     4030.78     4092.34     58.34 o
   7   3   9     3582.27     3702.14     57.07 o
   9   3   9      561.15      518.89     25.41 o
 -18   4   9        6.07       24.44     13.70 o
 -16   4   9      186.73      161.16     12.68 o
 -14   4   9        8.83        7.26      6.49 o
 -12   4   9      330.33      333.23     19.78 o
 -10   4   9        4.98        2.18      5.80 o
  -8   4   9      150.69      165.28     10.21 o
  -6   4   9       14.32       10.24      4.87 o
  -4   4   9       99.55      114.17     11.04 o
  -2   4   9      210.81      176.21     18.09 o
   0   4   9       20.14       18.26      5.67 o
   2   4   9      122.45      131.48     10.01 o
   4   4   9       33.65       27.02      7.81 o
   6   4   9       34.18       47.29      9.83 o
   8   4   9        3.18        4.46      8.35 o
  10   4   9        0.94       12.69     13.05 o
 -17   5   9      135.49      109.31     14.95 o
 -15   5   9      576.54      560.42     19.70 o
 -13   5   9     2006.82     2016.48     34.40 o
 -11   5   9     1036.36     1061.56     23.67 o
  -9   5   9      148.66      160.10     10.96 o
  -7   5   9     3125.99     2988.34     42.79 o
  -5   5   9     9181.18     8707.35     96.13 o
  -3   5   9     1837.75     1821.52     45.35 o
  -1   5   9      215.09      210.39     14.21 o
   1   5   9      204.36      197.85     11.72 o
   3   5   9     4555.89     4523.43     53.22 o
   5   5   9     2503.05     2539.34     79.01 o
   7   5   9      129.88      155.85     14.56 o
   9   5   9      169.96      166.41     17.67 o
 -16   6   9       17.12       25.38     10.26 o
 -14   6   9        5.01        6.57      7.71 o
 -12   6   9       32.50       27.04      7.78 o
 -10   6   9        2.34        1.83      6.44 o
  -8   6   9       70.28       75.80      9.37 o
  -6   6   9      115.19      121.50     14.51 o
  -4   6   9       11.17       14.37     12.66 o
  -2   6   9      179.82      175.34     18.09 o
   0   6   9      298.79      308.10     14.09 o
   2   6   9       36.48       16.56      6.66 o
   4   6   9      781.27      766.34     21.81 o
   6   6   9      107.12      108.22     12.86 o
   8   6   9      211.31      250.08     22.65 o
 -15   7   9      113.33       99.82     21.98 o
 -13   7   9     1268.40     1295.71     29.02 o
 -11   7   9     1803.77     1832.37     33.13 o
  -9   7   9     1844.26     1906.57     34.77 o
  -7   7   9     1759.86     1773.11     39.90 o
  -5   7   9      633.64      663.91     25.25 o
  -3   7   9      293.37      324.48     19.05 o
  -1   7   9      492.61      507.59     25.01 o
   1   7   9      865.26      868.95     28.31 o
   3   7   9     1393.77     1491.69     30.46 o
   5   7   9      922.56      924.77     27.28 o
   7   7   9      255.34      248.38     37.03 o
 -12   8   9      111.54       87.35     13.94 o
 -10   8   9       33.25       12.54     10.29 o
  -8   8   9      482.23      451.62     28.96 o
  -6   8   9       45.11       36.25     10.45 o
  -4   8   9      774.79      661.04     26.02 o
  -2   8   9        6.14        2.59      8.43 o
   0   8   9       57.58       47.53     13.68 o
   2   8   9       75.79       75.93     13.74 o
   4   8   9       12.61        0.00      8.96 o
 -11   9   9      501.84      428.47     39.94 o
  -9   9   9      893.91      731.63     50.62 o
  -7   9   9     1066.63     1137.24     34.27 o
  -5   9   9     1264.98     1391.11     39.16 o
  -3   9   9      610.22      636.28     28.06 o
  -1   9   9      155.54      140.43     16.38 o
   1   9   9      223.48      219.70     24.01 o
  -6  10   9      243.89      257.70     52.66 o
  -4  10   9      223.36      300.02     33.52 o
  -2  10   9      177.00      232.97     37.96 o
 -18   0  10      579.06      669.48     47.93 o
 -16   0  10      193.73      226.65     22.79 o
 -14   0  10     1635.40     1603.30     47.43 o
 -12   0  10     2808.38     2707.52     60.11 o
 -10   0  10     3702.36     3484.44     81.59 o
  -8   0  10     2051.17     1772.43     81.50 o
  -6   0  10       14.45       15.34      5.95 o
  -4   0  10     1143.67     1189.18     24.99 o
  -2   0  10     3583.98     3723.90     64.42 o
   0   0  10     2869.89     2955.75     57.27 o
   2   0  10     2198.83     2170.46     51.25 o
   4   0  10     3742.32     3605.68     85.55 o
   6   0  10     1666.56     1590.13     56.37 o
   8   0  10        5.87       24.52     21.20 o
  10   0  10      125.40      137.53     31.61 o
 -19   1  10       79.16       85.13     22.87 o
 -17   1  10        3.38       10.20      7.82 o
 -15   1  10        2.87        0.00      6.78 o
 -13   1  10      128.33      112.48     12.53 o
 -11   1  10      724.72      714.72     17.41 o
  -9   1  10      353.00      365.71     13.49 o
  -7   1  10      302.50      309.83      9.88 o
  -5   1  10      427.73      449.98     11.99 o
  -3   1  10      206.78      239.46     10.00 o
  -1   1  10      219.11      220.55     12.64 o
   1   1  10      275.78      285.68     14.60 o
   3   1  10      138.42      141.10     11.98 o
   5   1  10        1.65        0.00      6.96 o
   7   1  10       36.86       39.41     10.89 o
   9   1  10        5.40        9.50     13.32 o
 -18   2  10      106.95      125.35     19.69 o
 -16   2  10      640.18      654.28     24.17 o
 -14   2  10     1034.16      993.21     27.14 o
 -12   2  10     4900.64     4902.41     52.10 o
 -10   2  10     3828.58     3812.42     43.01 o
  -8   2  10      421.20      400.52     13.24 o
  -6   2  10     1165.49     1185.58     20.84 o
  -4   2  10     4024.80     3956.95     46.58 o
  -2   2  10     3973.98     3832.97     51.23 o
   0   2  10       26.17       41.07      7.68 o
   2   2  10       12.66       14.21      6.79 o
   4   2  10     3054.44     3066.51     49.25 o
   6   2  10     5028.71     5007.21     77.07 o
   8   2  10     1957.13     2037.66     47.77 o
 -17   3  10       20.39       20.80      9.76 o
 -15   3  10      494.77      443.99     18.71 o
 -13   3  10      615.43      645.79     19.49 o
 -11   3  10       68.16       59.33      7.88 o
  -9   3  10     1607.58     1588.62     26.32 o
  -7   3  10     2169.43     2195.04     30.31 o
  -5   3  10     1149.61     1081.67     26.85 o
  -3   3  10     4736.48     4515.43    139.68 o
  -1   3  10        3.53       15.98      5.71 o
   1   3  10     1303.67     1299.14     29.61 o
   3   3  10      433.54      494.04     20.17 o
   5   3  10      469.34      489.46     36.64 o
   7   3  10      402.94      376.00     19.91 o
   9   3  10      109.25      111.75     25.59 o
 -18   4  10     1994.97     2125.44    128.89 o
 -16   4  10      997.93      968.08     25.30 o
 -14   4  10        6.57        6.89      7.10 o
 -12   4  10       18.41       22.59      7.06 o
 -10   4  10     5368.20     5374.99     56.32 o
  -8   4  10     5617.36     5595.97     56.04 o
  -6   4  10      119.10      103.54     11.07 o
  -4   4  10       41.67       41.08      8.63 o
  -2   4  10     1057.22     1076.23     27.94 o
   0   4  10     5448.41     5370.67     57.53 o
   2   4  10     2996.03     2891.24     47.55 o
   4   4  10      187.62      226.25     15.71 o
   6   4  10      662.01      715.16     30.49 o
   8   4  10      851.09      866.12     32.05 o
 -17   5  10      220.83      181.97     18.15 o
 -15   5  10      728.26      617.19     21.11 o
 -13   5  10      804.07      785.83     22.14 o
 -11   5  10      405.66      393.49     16.22 o
  -9   5  10     2065.98     2028.67     32.18 o
  -7   5  10      685.86      682.00     36.66 o
  -5   5  10     1252.05     1257.77     31.11 o
  -3   5  10      560.18      519.61     21.65 o
  -1   5  10      196.20      208.23     17.97 o
   1   5  10       24.38       13.71      6.81 o
   3   5  10       43.73       39.22     10.25 o
   5   5  10      130.45      106.14     12.79 o
   7   5  10        0.81       10.76      9.76 o
 -16   6  10      258.01      262.12     28.25 o
 -14   6  10      916.64      982.32     33.03 o
 -12   6  10     2350.41     2278.61     37.43 o
 -10   6  10     2039.89     2054.01     34.26 o
  -8   6  10     1900.24     1906.89     40.85 o
  -6   6  10      488.33      430.17     23.41 o
  -4   6  10       19.64        9.75      8.36 o
  -2   6  10     1349.75     1377.39     34.71 o
   0   6  10     1816.76     1821.08     40.39 o
   2   6  10      729.33      759.32     22.83 o
   4   6  10     1034.31     1029.73     38.29 o
   6   6  10      790.66      806.34     30.30 o
 -13   7  10       31.24       42.37     10.69 o
 -11   7  10       54.12       57.08     10.70 o
  -9   7  10       11.64        2.56      8.88 o
  -7   7  10      493.50      482.15     23.50 o
  -5   7  10       27.24       17.78      9.26 o
  -3   7  10      351.06      321.82     19.79 o
  -1   7  10      219.26      254.47     18.70 o
   1   7  10       63.00       66.23     12.11 o
   3   7  10       57.59       51.02      9.51 o
   5   7  10        0.81        2.28     10.65 o
 -12   8  10      480.47      561.86     28.94 o
 -10   8  10      976.16     1019.07     51.63 o
  -8   8  10     1101.33     1157.98     35.04 o
  -6   8  10      480.84      497.46     24.57 o
  -4   8  10      299.09      298.36     20.48 o
  -2   8  10      144.53      199.55     18.09 o
   0   8  10      791.92      876.77     32.08 o
   2   8  10     1571.53     1549.62    108.07 o
  -9   9  10      251.27      303.29     34.55 o
  -7   9  10       75.94       78.67     17.91 o
  -5   9  10      124.19      127.35     25.02 o
  -3   9  10       65.44       99.50     23.28 o
  -1   9  10      127.13      131.59     25.91 o
 -17   1  11      475.54      492.56     25.05 o
 -15   1  11     1198.42     1252.08     31.43 o
 -13   1  11     1787.65     1735.51     38.30 o
 -11   1  11      935.11      917.89     24.44 o
  -9   1  11     1510.66     1508.58     25.15 o
  -7   1  11     2508.38     2402.91     31.63 o
  -5   1  11      576.97      565.86     14.91 o
  -3   1  11      199.78      254.12     12.84 o
  -1   1  11     2382.02     2370.33     40.70 o
   1   1  11     4973.65     4595.74     62.14 o
   3   1  11     3008.90     2906.97     54.41 o
   5   1  11      652.85      691.70     28.88 o
   7   1  11      198.67      212.87     27.08 o
 -18   2  11       21.43       43.66     19.42 o
 -16   2  11      103.70       95.11     12.84 o
 -14   2  11       66.62       86.35     12.76 o
 -12   2  11        3.04        0.86      6.03 o
 -10   2  11       10.64       18.75      6.18 o
  -8   2  11       44.21       48.42      7.37 o
  -6   2  11        1.45        8.71      6.15 o
  -4   2  11        6.59        2.61      4.55 o
  -2   2  11       11.88       13.10      7.19 o
   0   2  11      341.03      300.85     16.01 o
   2   2  11       10.60        7.59      7.32 o
   4   2  11      597.92      595.53     25.59 o
   6   2  11       25.44       29.81     11.34 o
   8   2  11      222.47      255.68     34.05 o
 -17   3  11     1407.76     1437.04    158.06 o
 -15   3  11     3160.69     3142.89     52.62 o
 -13   3  11      470.93      463.20     17.16 o
 -11   3  11        9.62       11.81      6.50 o
  -9   3  11      804.53      850.09     20.16 o
  -7   3  11     4433.19     4341.07     55.38 o
  -5   3  11     3297.63     3203.83     67.35 o
  -3   3  11      160.75      162.75     11.43 o
  -1   3  11      381.60      361.70     17.21 o
   1   3  11     3776.84     3716.00     55.60 o
   3   3  11     2145.88     2048.65     41.03 o
   5   3  11      445.06      452.92     21.22 o
   7   3  11      601.94      668.91     78.92 o
 -16   4  11      101.40       83.23     13.51 o
 -14   4  11        1.12        0.00      6.77 o
 -12   4  11      314.88      309.87     15.15 o
 -10   4  11      324.24      296.99     14.01 o
  -8   4  11      451.73      516.30     19.52 o
  -6   4  11     1223.67     1188.56     31.23 o
  -4   4  11       49.85       56.89     11.67 o
  -2   4  11      771.91      793.37     25.30 o
   0   4  11       80.70       83.72     10.62 o
   2   4  11      367.16      357.76     18.55 o
   4   4  11      375.31      407.56     20.67 o
   6   4  11       13.79        7.63     11.33 o
 -15   5  11      627.14      651.88     23.51 o
 -13   5  11     1951.99     2026.43     35.80 o
 -11   5  11     2165.26     2149.71     35.66 o
  -9   5  11      375.46      426.49     21.23 o
  -7   5  11        9.87       17.03      8.01 o
  -5   5  11      320.38      309.24     20.46 o
  -3   5  11     2188.67     2118.90     42.97 o
  -1   5  11     3026.88     2977.54     52.33 o
   1   5  11     1538.70     1640.08     36.49 o
   3   5  11      831.79      842.96     27.38 o
   5   5  11      553.57      535.04     26.67 o
 -14   6  11       53.00       54.46     10.75 o
 -12   6  11       20.53       11.92      8.39 o
 -10   6  11       39.69       22.54     10.47 o
  -8   6  11      445.58      437.02     32.40 o
  -6   6  11      274.72      255.10     19.86 o
  -4   6  11      167.02      149.13     16.24 o
  -2   6  11      207.01      131.49     15.56 o
   0   6  11       44.08       40.44     15.54 o
   2   6  11      152.73      157.46     19.57 o
   4   6  11        2.33        6.24     10.33 o
 -13   7  11      896.61      962.70     75.54 o
 -11   7  11     1011.27     1016.53     36.97 o
  -9   7  11     1152.99     1193.25     35.18 o
  -7   7  11      445.55      441.99     23.68 o
  -5   7  11       12.91       15.52     10.20 o
  -3   7  11      540.12      562.15     25.95 o
  -1   7  11     1950.86     2103.44     46.96 o
   1   7  11     1168.56     1237.04     40.54 o
   3   7  11      584.22      606.77     38.82 o
 -10   8  11        8.32        0.00     16.35 o
  -8   8  11      251.84      248.20     32.82 o
  -6   8  11      130.22      113.98     19.51 o
  -4   8  11       57.99       53.12     23.23 o
  -2   8  11      280.46      296.24     51.44 o
   0   8  11      179.41      103.82     24.31 o
 -16   0  12       46.37       48.01     15.71 o
 -14   0  12     1500.94     1527.43     48.94 o
 -12   0  12     1840.31     1926.31     52.51 o
 -10   0  12     1531.76     1560.68     55.12 o
  -8   0  12     1357.09     1461.10     31.46 o
  -6   0  12       12.41       15.51      9.54 o
  -4   0  12      209.02      228.37     22.93 o
  -2   0  12     3019.71     3038.76     61.89 o
   0   0  12     5586.65     5568.51    134.21 o
   2   0  12     3005.78     3136.32     82.52 o
   4   0  12      559.05      540.86     37.26 o
   6   0  12       72.50       71.20     29.32 o
 -17   1  12       20.02       42.77     30.43 o
 -15   1  12      165.37      159.80     15.09 o
 -13   1  12       10.91        3.65      8.89 o
 -11   1  12      918.54      922.70     25.27 o
  -9   1  12        9.38        8.68      5.94 o
  -7   1  12      508.21      417.82     18.28 o
  -5   1  12       85.58       67.07      9.17 o
  -3   1  12      273.56      259.47     15.31 o
  -1   1  12      817.46      781.32     24.30 o
   1   1  12        1.57        0.00      7.03 o
   3   1  12      539.71      500.68     41.33 o
   5   1  12      263.78      256.64     20.79 o
 -16   2  12     1120.61     1251.40     53.41 o
 -14   2  12      190.10      169.87     16.88 o
 -12   2  12      331.94      373.97     24.32 o
 -10   2  12      630.85      667.01     18.64 o
  -8   2  12     1018.03     1037.10     25.85 o
  -6   2  12     3390.60     3312.44     47.10 o
  -4   2  12     2796.80     2732.53     45.16 o
  -2   2  12     1662.57     1713.05     35.62 o
   0   2  12      816.95      790.17     25.18 o
   2   2  12      961.18      950.31     35.08 o
   4   2  12     1264.26     1310.77     43.98 o
   6   2  12      343.99      313.85     32.30 o
 -17   3  12       62.28       37.99     19.11 o
 -15   3  12      146.50      131.63     14.47 o
 -13   3  12        0.18        0.00      6.72 o
 -11   3  12      190.93      181.10     12.37 o
  -9   3  12       28.06       25.93      8.67 o
  -7   3  12       25.14        9.84      8.35 o
  -5   3  12       20.48       13.26      8.22 o
  -3   3  12      116.40      122.36     13.77 o
  -1   3  12       20.79        8.71      7.98 o
   1   3  12      368.99      335.80     18.42 o
   3   3  12       82.08       67.10     11.54 o
   5   3  12        0.86        0.00     14.83 o
 -16   4  12      613.88      711.39     68.21 o
 -14   4  12     1519.26     1538.96     31.33 o
 -12   4  12     1071.73     1078.40     25.85 o
 -10   4  12      204.92      227.64     15.49 o
  -8   4  12        8.21       11.61      8.88 o
  -6   4  12      564.52      601.53     32.82 o
  -4   4  12     4048.55     3986.58     61.48 o
  -2   4  12     1995.26     1995.87     60.23 o
   0   4  12     1122.50     1186.21     35.74 o
   2   4  12     1080.03     1014.45     29.87 o
   4   4  12      417.35      436.80     24.81 o
 -15   5  12      139.59      129.71     17.31 o
 -13   5  12      122.42      148.51     13.23 o
 -11   5  12        0.03        0.00      8.69 o
  -9   5  12      187.27      180.00     20.27 o
  -7   5  12      778.98      800.82     27.70 o
  -5   5  12        0.90        5.29      8.35 o
  -3   5  12      144.52      159.88     17.34 o
  -1   5  12        2.28        0.00      9.43 o
   1   5  12       35.25        8.35     11.98 o
   3   5  12       50.13       50.02     18.66 o
 -12   6  12     1193.09     1227.30     46.96 o
 -10   6  12      114.74      132.70     15.75 o
  -8   6  12       88.99       78.78     13.11 o
  -6   6  12     1245.99     1222.71     35.67 o
  -4   6  12     1723.75     1869.34     43.72 o
  -2   6  12     1731.64     1706.67     59.44 o
   0   6  12      599.20      560.00     35.34 o
   2   6  12      493.67      400.92     50.82 o
 -11   7  12       42.90        8.20     19.59 o
  -9   7  12       24.02       23.11     18.20 o
  -7   7  12      292.19      246.54     26.81 o
  -5   7  12       10.15        2.27     13.08 o
  -3   7  12      194.24      219.16     25.48 o
  -1   7  12        0.64        0.00     13.89 o
 -15   1  13       23.75       31.49     11.97 o
 -13   1  13      623.89      639.97     26.37 o
 -11   1  13     2349.25     2317.40     47.61 o
  -9   1  13     1659.69     1659.14     30.83 o
  -7   1  13      212.77      285.47     20.99 o
  -5   1  13      510.67      573.84     23.67 o
  -3   1  13     3538.96     3418.41     53.66 o
  -1   1  13     3282.45     3229.17     53.11 o
   1   1  13      512.97      541.43     47.65 o
   3   1  13      192.81      194.68     21.89 o
 -16   2  13       35.91       55.04     21.04 o
 -14   2  13       11.77       10.79     11.11 o
 -12   2  13      517.28      517.55     21.70 o
 -10   2  13      144.02      151.16     13.65 o
  -8   2  13      733.56      763.38     23.42 o
  -6   2  13      590.14      559.94     29.14 o
  -4   2  13      135.71      116.54     14.36 o
  -2   2  13      541.60      504.36     26.39 o
   0   2  13      222.67      219.56     16.29 o
   2   2  13       31.99       27.18     12.09 o
   4   2  13      344.64      387.23     34.86 o
 -15   3  13      627.70      690.66     52.40 o
 -13   3  13      303.69      331.54     17.47 o
 -11   3  13      178.98      208.46     14.52 o
  -9   3  13      230.04      256.82     16.43 o
  -7   3  13     1481.22     1449.20     35.82 o
  -5   3  13     4206.33     4330.73     84.04 o
  -3   3  13     2415.86     2374.89     68.47 o
  -1   3  13      516.14      523.18     22.38 o
   1   3  13      368.33      402.65     24.20 o
   3   3  13      285.78      241.29     28.88 o
 -14   4  13       95.30       74.95     13.03 o
 -12   4  13      179.54      178.53     14.54 o
 -10   4  13      304.08      289.03     19.89 o
  -8   4  13       23.33       19.74     10.98 o
  -6   4  13      198.11      182.51     16.50 o
  -4   4  13       45.40       47.67     11.99 o
  -2   4  13      203.10      214.79     22.79 o
   0   4  13      103.30      119.59     15.12 o
   2   4  13       96.26       65.42     13.57 o
 -13   5  13       69.38      126.86     26.34 o
 -11   5  13       46.70       55.70     15.10 o
  -9   5  13      823.79      854.57     30.91 o
  -7   5  13     1699.86     1824.47     43.31 o
  -5   5  13     1143.50     1209.88     35.44 o
  -3   5  13      859.73      858.43     33.44 o
  -1   5  13     1000.91      926.28    108.47 o
   1   5  13      598.26      600.87     59.68 o
 -10   6  13      114.23      129.29     26.70 o
  -8   6  13       55.91       23.32     16.64 o
  -6   6  13      365.43      351.33     29.68 o
  -4   6  13       87.58      122.75     24.53 o
  -2   6  13      101.83       93.79     22.59 o
 -14   0  14     2635.75     2731.04     84.58 o
 -12   0  14      828.07      912.96     39.22 o
 -10   0  14       53.56       96.77     21.24 o
  -8   0  14     1975.13     1999.73     97.13 o
  -6   0  14     3351.66     3255.21     68.82 o
  -4   0  14     1107.84     1031.67     47.47 o
  -2   0  14       19.52       24.33     19.02 o
   0   0  14      190.39      178.31     26.38 o
   2   0  14     1482.15     1482.85     86.20 o
 -15   1  14      300.65      255.20     32.17 o
 -13   1  14        0.65        0.00      9.64 o
 -11   1  14       72.30       62.85     21.88 o
  -9   1  14      335.69      304.28     36.05 o
  -7   1  14        0.23        0.00      9.25 o
  -5   1  14      139.53      110.99     13.25 o
  -3   1  14        1.32        0.00      7.79 o
  -1   1  14       86.25       98.78     15.37 o
   1   1  14       94.41       51.39     34.31 o
 -14   2  14      177.58      200.25     30.51 o
 -12   2  14      164.32      202.51     21.01 o
 -10   2  14      505.29      512.75     21.71 o
  -8   2  14     1177.39     1083.09     34.82 o
  -6   2  14     2619.51     2729.01     64.96 o
  -4   2  14     1609.94     1872.53     65.72 o
  -2   2  14     1031.33     1055.27     31.33 o
   0   2  14      575.13      548.48     31.54 o
 -13   3  14      451.57      475.41     53.28 o
 -11   3  14      117.19      131.51     16.40 o
  -9   3  14      221.88      241.03     18.90 o
  -7   3  14       12.54        1.73     10.85 o
  -5   3  14      197.58      254.88     29.70 o
  -3   3  14        0.32        6.62     11.87 o
  -1   3  14      163.86      151.62     20.64 o
 -12   4  14      696.02      805.70     39.55 o
 -10   4  14     2113.29     2206.59     75.80 o
  -8   4  14     1281.24     1340.47     37.86 o
  -6   4  14      377.87      392.25     28.45 o
  -4   4  14      835.00      846.22     57.28 o
  -2   4  14      764.37      806.85     46.74 o
  -9   5  14      111.08      106.07     24.79 o
  -7   5  14      169.05      161.86     23.79 o
  -5   5  14        7.83        4.06     16.17 o
  -3   5  14       18.50       62.04     29.18 o
 -11   1  15     1097.75     1129.24    165.71 o
  -9   1  15     1991.62     2180.93     75.87 o
  -7   1  15      918.12      922.70     56.03 o
  -5   1  15      232.41      233.67     19.94 o
  -3   1  15      649.32      678.21     34.93 o
 -12   2  15      228.11      207.11     42.99 o
 -10   2  15       21.82       15.42     17.16 o
  -8   2  15      463.96      443.18     29.94 o
  -6   2  15      249.51      293.19     26.51 o
  -4   2  15      145.97      207.65     62.34 o
  -2   2  15      421.07      357.21     27.47 o
  -9   3  15      884.15      951.18     40.39 o
  -7   3  15     1611.05     1559.15     86.42 o
  -5   3  15     1175.83     1144.05     78.22 o
 
